# Supplementary material for: Feature attention and accent recognition: human listeners’ responses to five Northern English accents
Source: Front Psychol. 2025 Dec 4;16:1613018. doi: 10.3389/fpsyg.2025.1613018 (PMC12713536; doi:10.3389/fpsyg.2025.1613018)
Supplement: Supplementary file 1 [file Data_Sheet_1.csv]

Variable	Leeds	Liverpool	Manchester	Newcastle	Sheffield	Total
strut	0.01195647936	0.005018299762	0.01013754234	0.003257492828	0.009187147742	0.03955696203
k	0.001090251152	0.01717882221	0.0004135435405	0.001262396071	0.0003747738336	0.02031978681
t	0.0006418873764	0.001399430136	0.001460847132	0.003220698064	0.0002941983808	0.00701706109
ing	0	0.01076226249	0.00228852708	0.01484531382	0.001036988833	0.02893309222
bath	0.03342412709	0.01242112831	0.01901717576	0.00967540521	0.01723431553	0.0917721519
happy	0.003512250639	0.002088365245	0.007993398006	0	0.01931737851	0.03291139241
h	0	0.002195006384	0.00210039404	0.001335776911	0.001903482099	0.007534659433
face	0	0.001567232963	0.0006665243636	0.002543316651	0.008456527864	0.01323360184
goat	0.003762673401	0.0005593163163	0.002140831418	0.0005445974659	0.007760513889	0.01476793249
foot	0.003489504936	0.001383227182	0.000882403547	0.006060719099	0.004798069287	0.01661392405
goose	0.001254155393	0.001491428035	0	0.006534809681	0.002586695499	0.01186708861
mouth	0.001429774457	0.00510081698	0.001084656484	0.004138820795	0	0.01175406872
cure	0.01923249279	0	0	0.0501057049	0.006611169397	0.07594936709
s	0	0.001991701038	0.0002541135807	0	0	0.002245814618
ng	0	0.0006553026101	0.005016454464	0	0.003030774572	0.008702531646
lot	0.002007228128	0.001193486995	0	0.0007747196284	0.001379969338	0.00535540409
r	0	0.003616096732	0.001025253479	0	0	0.004641350211
letter	0	0.001144475417	0.001460192773	0.002228715285	0.005293198803	0.01012658228
nurse	0	0.01481667154	0	0.00206096559	0	0.01687763713
price	0.002894647431	0.001721141716	0	0.0008379242563	0.002985105163	0.008438818565
school	0	0.005380995908	0.02746163429	0.005239390753	0.006221776519	0.04430379747
th	0	0.01265822785	0	0	0	0.01265822785
fleece	0	0.002019540058	0.001288327278	0.001966394267	0	0.005274261603
north	0.005645688477	0	0	0.00490283473	0	0.01054852321
trap	0.001189403213	0.0007072127211	0.0009023058855	0	0.0008177147087	0.003616636528
schwa	0.001541707238	0	0	0.002677702045	0	0.004219409283
n	0	0.0002969825015	0	0.0001445835862	0	0.0004415660877
tr	0	0.004219409283	0	0	0	0.004219409283
square	0	0.00293524124	0	0	0.003393872684	0.006329113924
start	0	0	0.006640381822	0	0.006017846026	0.01265822785
f	0	0.0002041649653	0	0	0	0.0002041649653
choice	0	0	0	0	0.002109704641	0.002109704641
ch	0	0.001054852321	0	0	0	0.001054852321
thought	0	0	0	0.001582278481	0	0.001582278481
