# Supplementary material for: Feature attention and accent recognition: human listeners’ responses to five Northern English accents
Source: Front Psychol. 2025 Dec 4;16:1613018. doi: 10.3389/fpsyg.2025.1613018 (PMC12713536; doi:10.3389/fpsyg.2025.1613018)
Supplement: Supplementary file 2 [file Data_Sheet_2.csv]

sample	time	uid	coded	comment	dk	accident	noClick	region	uidReg
liverpool	8.133568	42	k	CK sound as per Merseyside accent.				SE	042SE
liverpool	8.237071	26	k	the k in flocks				SE	026SE
liverpool	8.259251	92	k	ck sound				YH	092YH
liverpool	8.333697316	60	k	Flocks (not pronouncing the ‘ck’ clearly.				YH	060YH
liverpool	8.402958	13	k	The general pronunciation of most of the words, and the way he said 'flocks' with the 'ck' at the back of his throat.				SE	013SE
liverpool	10.395503	42	k	CK sound as per Merseyside accent.				SE	042SE
liverpool	10.58229276	60	k	Dark (breathy cc noise)				YH	060YH
liverpool	10.703968	118	k	k in dark pronounced gghh				YH	118YH
liverpool	10.823111	23	k	the gutteral rk sound or dark indicates a liverpool accent				SE	023SE
liverpool	11.417709	82	k	K dropped from dark				YH	082YH
liverpool	11.606477	67	k	flocks pronounced flochs				SE	067SE
liverpool	12.760464	42	k	K sound as per Merseyside accent.				SE	042SE
liverpool	13.712794	46	k	pronunciation 'dark' epecially the /k/ sound				SE	046SE
liverpool	17.179723	42	k	C sound as per Merseyside accent.				SE	042SE
liverpool	18.296662	60	k	Company (again the c was a breathy cc noise) also the r on ‘for’ was rolled.				YH	060YH
liverpool	32.4819	26	k	the c's are more harsh sounding				SE	026SE
liverpool	41.971582	23	k	the guttural ct sound of exactly indicates a liverpool accen				SE	023SE
liverpool	42.090153	108	k	exackly				SE	108SE
liverpool	42.149886	100	k	trick sounds a bit like trich				SE	100SE
liverpool	42.379469	33	k	trich again				SE	033SE
liverpool	42.603268	25	k	Pronunciation of the word exactly. (a sort of back of throat sound!)				SE	025SE
liverpool	42.69123664	60	k	Exactly the c was a breathy cc again.				YH	060YH
liverpool	42.910907	92	k	ck sound				YH	092YH
liverpool	43.072585	118	k	gutteral ck in trick				YH	118YH
liverpool	43.398963	42	k	CK sound as per Merseyside accent.				SE	042SE
liverpool	45.031972	42	k	CC sound as per Merseyside accent.				SE	042SE
liverpool	50.103038	100	k	k in looking				SE	100SE
liverpool	50.13341	23	k	the hard k and lack of a g in the work looking indicates a liverpool accent				SE	023SE
liverpool	50.170725	92	k	k sound				YH	092YH
liverpool	50.45546299	60	k	Looking pronounced like ‘luhing’				YH	060YH
liverpool	51.531446	33	k	loochin for				SE	033SE
liverpool	52.136069	46	k	pronunciation of the /k/ sound in 'looking', 'chicken' and 'duck'				SE	046SE
liverpool	52.498752	123	k	The k in 'duck' is distictive				YH	123YH
liverpool	52.551156	100	k	the ck in chicken				SE	100SE
liverpool	52.552864	42	k	CK sound in chicken as per Merseyside accent.				SE	042SE
liverpool	52.664603	85	k	xhicken and duck both ended in uch				YH	085YH
liverpool	52.761387	25	k	The c sound in looking				SE	025SE
liverpool	52.795421	33	k	chichen and duch				SE	033SE
liverpool	52.823204	23	k	the guttural ck sound of duck indicates a liverpool accen				SE	023SE
liverpool	52.98580973	60	k	‘Chicken & duck’ sounds like chihen & duhk				YH	060YH
liverpool	53.060521	100	k	the ck in duck				SE	100SE
liverpool	53.066284	71	k	The 'hack' sound instead of ck at the end of duck				YH	071YH
liverpool	53.068775	118	k	gutteral 'ck' in chicken & duck				YH	118YH
liverpool	53.102957	108	k	the stop in the middle of chicken				SE	108SE
liverpool	53.1360141	94	k	Sounded like a Liverpool accent with a t on the end of duck				YH	094YH
liverpool	53.143705	111	k	'ck'				YH	111YH
liverpool	53.169274	92	k	ck in duck				YH	092YH
liverpool	53.264613	133	k	duck with the emphasis on uch				SE	133SE
liverpool	53.318715	25	k	The c sound in chicken and duck				SE	025SE
liverpool	53.654875	64	k	duck pronounced with a ling ck at the end				YH	064YH
liverpool	53.770022	59	k	the k sounds sounded like Liverpool pronunciation				YH	059YH
liverpool	55.256328	42	k	CK sound in duck as per Merseyside accent.				SE	042SE
liverpool	58.009235	42	k	C sound in actually as per Merseyside accent.				SE	042SE
