# Supplementary material for: Feature attention and accent recognition: human listeners’ responses to five Northern English accents
Source: Front Psychol. 2025 Dec 4;16:1613018. doi: 10.3389/fpsyg.2025.1613018 (PMC12713536; doi:10.3389/fpsyg.2025.1613018)
Supplement: Supplementary file 3 [file Data_Sheet_3.csv]

uidReg	region	User_located	Sample_location
011YH	YH	Manchester	Leeds
013SE	SE	Sheffield	Leeds
016YH	YH	Manchester	Leeds
018SE	SE	Sheffield	Leeds
019YH	YH	Leeds	Leeds
022SE	SE	Leeds	Leeds
023SE	SE	Sheffield	Leeds
024SE	SE	Sheffield	Leeds
025SE	SE	Sheffield	Leeds
026SE	SE	Leeds	Leeds
028SE	SE	Manchester	Leeds
029YH	YH	Manchester	Leeds
030SE	SE	Sheffield	Leeds
032YH	YH	Leeds	Leeds
033SE	SE	Sheffield	Leeds
034SE	SE	Leeds	Leeds
035SE	SE	Sheffield	Leeds
036SE	SE	Sheffield	Leeds
037SE	SE	Manchester	Leeds
038YH	YH	Leeds	Leeds
039YH	YH	Sheffield	Leeds
040SE	SE	Leeds	Leeds
042SE	SE	Sheffield	Leeds
043YH	YH	Leeds	Leeds
045YH	YH	Leeds	Leeds
046SE	SE	Sheffield	Leeds
047YH	YH	Manchester	Leeds
048SE	SE	Liverpool	Leeds
049SE	SE	Leeds	Leeds
050SE	SE	Sheffield	Leeds
052YH	YH	Leeds	Leeds
053YH	YH	Sheffield	Leeds
054YH	YH	Sheffield	Leeds
055SE	SE	Leeds	Leeds
056SE	SE	Manchester	Leeds
057SE	SE	Leeds	Leeds
058YH	YH	Manchester	Leeds
059YH	YH	Leeds	Leeds
060YH	YH	Leeds	Leeds
061YH	YH	Sheffield	Leeds
062SE	SE	Newcastle	Leeds
063SE	SE	Leeds	Leeds
064YH	YH	Manchester	Leeds
065YH	YH	Sheffield	Leeds
067SE	SE	Sheffield	Leeds
068YH	YH	Sheffield	Leeds
070SE	SE	Sheffield	Leeds
071YH	YH	Manchester	Leeds
073YH	YH	Sheffield	Leeds
080YH	YH	Sheffield	Leeds
081SE	SE	Leeds	Leeds
082YH	YH	Sheffield	Leeds
083SE	SE	Sheffield	Leeds
084YH	YH	Manchester	Leeds
085YH	YH	Sheffield	Leeds
087YH	YH	Sheffield	Leeds
088YH	YH	Manchester	Leeds
090YH	YH	Leeds	Leeds
091YH	YH	Manchester	Leeds
092YH	YH	Leeds	Leeds
093YH	YH	Manchester	Leeds
094YH	YH	Leeds	Leeds
096YH	YH	Leeds	Leeds
097SE	SE	Sheffield	Leeds
098YH	YH	Manchester	Leeds
099YH	YH	Manchester	Leeds
100SE	SE	Manchester	Leeds
101SE	SE	Sheffield	Leeds
102YH	YH	Newcastle	Leeds
106YH	YH	Manchester	Leeds
108SE	SE	Manchester	Leeds
110SE	SE	Leeds	Leeds
111YH	YH	Manchester	Leeds
112YH	YH	Sheffield	Leeds
114SE	SE	Manchester	Leeds
115YH	YH	Manchester	Leeds
116YH	YH	Leeds	Leeds
117SE	SE	Liverpool	Leeds
118YH	YH	Manchester	Leeds
119SE	SE	Sheffield	Leeds
120SE	SE	Leeds	Leeds
121SE	SE	Leeds	Leeds
122SE	SE	Manchester	Leeds
123YH	YH	Manchester	Leeds
124SE	SE	Leeds	Leeds
125SE	SE	Sheffield	Leeds
126SE	SE	Manchester	Leeds
128SE	SE	Sheffield	Leeds
129SE	SE	Sheffield	Leeds
133SE	SE	Leeds	Leeds
135SE	SE	Sheffield	Leeds
137YH	YH	Manchester	Leeds
138YH	YH	Sheffield	Leeds
011YH	YH	Liverpool	Liverpool
013SE	SE	Liverpool	Liverpool
016YH	YH	Sheffield	Liverpool
018SE	SE	Liverpool	Liverpool
019YH	YH	Liverpool	Liverpool
022SE	SE	Liverpool	Liverpool
023SE	SE	Liverpool	Liverpool
024SE	SE	Liverpool	Liverpool
025SE	SE	Liverpool	Liverpool
026SE	SE	Manchester	Liverpool
028SE	SE	Liverpool	Liverpool
029YH	YH	Newcastle	Liverpool
030SE	SE	Liverpool	Liverpool
032YH	YH	Liverpool	Liverpool
033SE	SE	Liverpool	Liverpool
034SE	SE	Liverpool	Liverpool
035SE	SE	Liverpool	Liverpool
036SE	SE	Liverpool	Liverpool
037SE	SE	Liverpool	Liverpool
038YH	YH	Liverpool	Liverpool
039YH	YH	Liverpool	Liverpool
040SE	SE	Liverpool	Liverpool
042SE	SE	Liverpool	Liverpool
043YH	YH	Liverpool	Liverpool
045YH	YH	Liverpool	Liverpool
046SE	SE	Liverpool	Liverpool
047YH	YH	Liverpool	Liverpool
048SE	SE	Newcastle	Liverpool
049SE	SE	Liverpool	Liverpool
050SE	SE	Liverpool	Liverpool
052YH	YH	Liverpool	Liverpool
053YH	YH	Liverpool	Liverpool
054YH	YH	Liverpool	Liverpool
055SE	SE	Liverpool	Liverpool
056SE	SE	Liverpool	Liverpool
057SE	SE	Liverpool	Liverpool
058YH	YH	Liverpool	Liverpool
059YH	YH	Liverpool	Liverpool
060YH	YH	Liverpool	Liverpool
061YH	YH	Liverpool	Liverpool
062SE	SE	Liverpool	Liverpool
063SE	SE	Liverpool	Liverpool
064YH	YH	Liverpool	Liverpool
065YH	YH	Liverpool	Liverpool
067SE	SE	Liverpool	Liverpool
068YH	YH	Liverpool	Liverpool
070SE	SE	Liverpool	Liverpool
071YH	YH	Liverpool	Liverpool
073YH	YH	Liverpool	Liverpool
074YH	YH	Liverpool	Liverpool
080YH	YH	Liverpool	Liverpool
081SE	SE	Liverpool	Liverpool
082YH	YH	Liverpool	Liverpool
083SE	SE	Liverpool	Liverpool
084YH	YH	Liverpool	Liverpool
085YH	YH	Liverpool	Liverpool
087YH	YH	Liverpool	Liverpool
088YH	YH	Liverpool	Liverpool
090YH	YH	Liverpool	Liverpool
091YH	YH	Liverpool	Liverpool
092YH	YH	Liverpool	Liverpool
093YH	YH	Liverpool	Liverpool
094YH	YH	Liverpool	Liverpool
097SE	SE	Liverpool	Liverpool
098YH	YH	Liverpool	Liverpool
099YH	YH	Liverpool	Liverpool
100SE	SE	Liverpool	Liverpool
101SE	SE	Liverpool	Liverpool
102YH	YH	Sheffield	Liverpool
106YH	YH	Newcastle	Liverpool
108SE	SE	Liverpool	Liverpool
110SE	SE	Liverpool	Liverpool
111YH	YH	Liverpool	Liverpool
112YH	YH	Liverpool	Liverpool
114SE	SE	Liverpool	Liverpool
115YH	YH	Liverpool	Liverpool
116YH	YH	Liverpool	Liverpool
117SE	SE	Liverpool	Liverpool
118YH	YH	Liverpool	Liverpool
119SE	SE	Liverpool	Liverpool
120SE	SE	Liverpool	Liverpool
121SE	SE	Liverpool	Liverpool
122SE	SE	Liverpool	Liverpool
123YH	YH	Liverpool	Liverpool
124SE	SE	Liverpool	Liverpool
125SE	SE	Liverpool	Liverpool
126SE	SE	Liverpool	Liverpool
128SE	SE	Liverpool	Liverpool
129SE	SE	Liverpool	Liverpool
133SE	SE	Liverpool	Liverpool
135SE	SE	Liverpool	Liverpool
137YH	YH	Liverpool	Liverpool
138YH	YH	Liverpool	Liverpool
011YH	YH	Sheffield	Manchester
013SE	SE	Sheffield	Manchester
016YH	YH	Leeds	Manchester
018SE	SE	Leeds	Manchester
019YH	YH	Sheffield	Manchester
022SE	SE	Sheffield	Manchester
023SE	SE	Manchester	Manchester
024SE	SE	Sheffield	Manchester
025SE	SE	Newcastle	Manchester
026SE	SE	Leeds	Manchester
028SE	SE	Leeds	Manchester
029YH	YH	Manchester	Manchester
030SE	SE	Leeds	Manchester
032YH	YH	Sheffield	Manchester
033SE	SE	Manchester	Manchester
034SE	SE	Leeds	Manchester
035SE	SE	Sheffield	Manchester
036SE	SE	Leeds	Manchester
037SE	SE	Manchester	Manchester
038YH	YH	Manchester	Manchester
039YH	YH	Leeds	Manchester
040SE	SE	Leeds	Manchester
042SE	SE	Leeds	Manchester
043YH	YH	Manchester	Manchester
045YH	YH	Manchester	Manchester
046SE	SE	Sheffield	Manchester
047YH	YH	Leeds	Manchester
048SE	SE	Sheffield	Manchester
049SE	SE	Leeds	Manchester
050SE	SE	Manchester	Manchester
052YH	YH	Manchester	Manchester
053YH	YH	Leeds	Manchester
054YH	YH	Sheffield	Manchester
055SE	SE	Leeds	Manchester
056SE	SE	Leeds	Manchester
057SE	SE	Manchester	Manchester
058YH	YH	Manchester	Manchester
059YH	YH	Manchester	Manchester
060YH	YH	Leeds	Manchester
061YH	YH	Manchester	Manchester
062SE	SE	Newcastle	Manchester
063SE	SE	Sheffield	Manchester
064YH	YH	Leeds	Manchester
065YH	YH	Sheffield	Manchester
067SE	SE	Leeds	Manchester
068YH	YH	Sheffield	Manchester
070SE	SE	Manchester	Manchester
071YH	YH	Leeds	Manchester
073YH	YH	Manchester	Manchester
080YH	YH	Manchester	Manchester
081SE	SE	Leeds	Manchester
082YH	YH	Leeds	Manchester
083SE	SE	Manchester	Manchester
084YH	YH	Leeds	Manchester
085YH	YH	Sheffield	Manchester
087YH	YH	Sheffield	Manchester
088YH	YH	Leeds	Manchester
090YH	YH	Leeds	Manchester
091YH	YH	Manchester	Manchester
092YH	YH	Leeds	Manchester
093YH	YH	Manchester	Manchester
094YH	YH	Sheffield	Manchester
096YH	YH	Manchester	Manchester
097SE	SE	Sheffield	Manchester
098YH	YH	Sheffield	Manchester
099YH	YH	Leeds	Manchester
100SE	SE	Manchester	Manchester
101SE	SE	Leeds	Manchester
102YH	YH	Sheffield	Manchester
106YH	YH	Newcastle	Manchester
108SE	SE	Leeds	Manchester
110SE	SE	Newcastle	Manchester
111YH	YH	Leeds	Manchester
112YH	YH	Leeds	Manchester
114SE	SE	Leeds	Manchester
115YH	YH	Sheffield	Manchester
116YH	YH	Manchester	Manchester
117SE	SE	Sheffield	Manchester
118YH	YH	Leeds	Manchester
119SE	SE	Leeds	Manchester
121SE	SE	Sheffield	Manchester
122SE	SE	Sheffield	Manchester
123YH	YH	Sheffield	Manchester
124SE	SE	Leeds	Manchester
125SE	SE	Sheffield	Manchester
126SE	SE	Leeds	Manchester
128SE	SE	Newcastle	Manchester
129SE	SE	Leeds	Manchester
133SE	SE	Manchester	Manchester
135SE	SE	Manchester	Manchester
137YH	YH	Leeds	Manchester
138YH	YH	Manchester	Manchester
011YH	YH	Newcastle	Newcastle
013SE	SE	Newcastle	Newcastle
016YH	YH	Newcastle	Newcastle
018SE	SE	Newcastle	Newcastle
019YH	YH	Newcastle	Newcastle
022SE	SE	Newcastle	Newcastle
023SE	SE	Newcastle	Newcastle
024SE	SE	Newcastle	Newcastle
025SE	SE	Newcastle	Newcastle
026SE	SE	Sheffield	Newcastle
028SE	SE	Newcastle	Newcastle
029YH	YH	Leeds	Newcastle
030SE	SE	Newcastle	Newcastle
032YH	YH	Newcastle	Newcastle
033SE	SE	Newcastle	Newcastle
034SE	SE	Newcastle	Newcastle
035SE	SE	Newcastle	Newcastle
036SE	SE	Newcastle	Newcastle
037SE	SE	Newcastle	Newcastle
038YH	YH	Newcastle	Newcastle
039YH	YH	Newcastle	Newcastle
040SE	SE	Newcastle	Newcastle
042SE	SE	Newcastle	Newcastle
043YH	YH	Leeds	Newcastle
045YH	YH	Newcastle	Newcastle
046SE	SE	Newcastle	Newcastle
047YH	YH	Newcastle	Newcastle
048SE	SE	Liverpool	Newcastle
049SE	SE	Manchester	Newcastle
050SE	SE	Sheffield	Newcastle
052YH	YH	Liverpool	Newcastle
053YH	YH	Newcastle	Newcastle
054YH	YH	Newcastle	Newcastle
055SE	SE	Newcastle	Newcastle
056SE	SE	Newcastle	Newcastle
057SE	SE	Newcastle	Newcastle
058YH	YH	Newcastle	Newcastle
059YH	YH	Newcastle	Newcastle
060YH	YH	Newcastle	Newcastle
061YH	YH	Newcastle	Newcastle
062SE	SE	Newcastle	Newcastle
063SE	SE	Manchester	Newcastle
064YH	YH	Newcastle	Newcastle
065YH	YH	Newcastle	Newcastle
067SE	SE	Newcastle	Newcastle
068YH	YH	Newcastle	Newcastle
070SE	SE	Newcastle	Newcastle
071YH	YH	Newcastle	Newcastle
073YH	YH	Newcastle	Newcastle
080YH	YH	Newcastle	Newcastle
081SE	SE	Manchester	Newcastle
082YH	YH	Liverpool	Newcastle
083SE	SE	Newcastle	Newcastle
084YH	YH	Newcastle	Newcastle
085YH	YH	Newcastle	Newcastle
087YH	YH	Newcastle	Newcastle
088YH	YH	Newcastle	Newcastle
090YH	YH	Newcastle	Newcastle
091YH	YH	Newcastle	Newcastle
092YH	YH	Newcastle	Newcastle
093YH	YH	Newcastle	Newcastle
094YH	YH	Newcastle	Newcastle
096YH	YH	Newcastle	Newcastle
097SE	SE	Newcastle	Newcastle
098YH	YH	Newcastle	Newcastle
099YH	YH	Newcastle	Newcastle
100SE	SE	Leeds	Newcastle
101SE	SE	Newcastle	Newcastle
102YH	YH	Newcastle	Newcastle
106YH	YH	Manchester	Newcastle
107SE	SE	Newcastle	Newcastle
108SE	SE	Newcastle	Newcastle
110SE	SE	Sheffield	Newcastle
111YH	YH	Newcastle	Newcastle
112YH	YH	Newcastle	Newcastle
114SE	SE	Newcastle	Newcastle
115YH	YH	Newcastle	Newcastle
116YH	YH	Newcastle	Newcastle
117SE	SE	Newcastle	Newcastle
118YH	YH	Newcastle	Newcastle
119SE	SE	Newcastle	Newcastle
121SE	SE	Newcastle	Newcastle
122SE	SE	Newcastle	Newcastle
123YH	YH	Liverpool	Newcastle
124SE	SE	Sheffield	Newcastle
125SE	SE	Newcastle	Newcastle
126SE	SE	Leeds	Newcastle
128SE	SE	Manchester	Newcastle
129SE	SE	Newcastle	Newcastle
133SE	SE	Newcastle	Newcastle
135SE	SE	Newcastle	Newcastle
137YH	YH	Liverpool	Newcastle
138YH	YH	Newcastle	Newcastle
011YH	YH	Manchester	Sheffield
013SE	SE	Manchester	Sheffield
016YH	YH	Liverpool	Sheffield
018SE	SE	Newcastle	Sheffield
019YH	YH	Sheffield	Sheffield
022SE	SE	Sheffield	Sheffield
023SE	SE	Leeds	Sheffield
024SE	SE	Sheffield	Sheffield
025SE	SE	Leeds	Sheffield
026SE	SE	Newcastle	Sheffield
028SE	SE	Sheffield	Sheffield
029YH	YH	Sheffield	Sheffield
030SE	SE	Manchester	Sheffield
032YH	YH	Leeds	Sheffield
033SE	SE	Leeds	Sheffield
034SE	SE	Leeds	Sheffield
035SE	SE	Leeds	Sheffield
036SE	SE	Sheffield	Sheffield
037SE	SE	Sheffield	Sheffield
038YH	YH	Sheffield	Sheffield
039YH	YH	Manchester	Sheffield
040SE	SE	Manchester	Sheffield
042SE	SE	Manchester	Sheffield
043YH	YH	Manchester	Sheffield
045YH	YH	Leeds	Sheffield
046SE	SE	Leeds	Sheffield
047YH	YH	Leeds	Sheffield
048SE	SE	Sheffield	Sheffield
049SE	SE	Newcastle	Sheffield
050SE	SE	Leeds	Sheffield
052YH	YH	Sheffield	Sheffield
053YH	YH	Manchester	Sheffield
054YH	YH	Manchester	Sheffield
055SE	SE	Liverpool	Sheffield
056SE	SE	Sheffield	Sheffield
057SE	SE	Sheffield	Sheffield
058YH	YH	Leeds	Sheffield
059YH	YH	Leeds	Sheffield
060YH	YH	Manchester	Sheffield
061YH	YH	Sheffield	Sheffield
062SE	SE	Leeds	Sheffield
063SE	SE	Sheffield	Sheffield
064YH	YH	Sheffield	Sheffield
065YH	YH	Leeds	Sheffield
067SE	SE	Leeds	Sheffield
068YH	YH	Manchester	Sheffield
070SE	SE	Leeds	Sheffield
071YH	YH	Sheffield	Sheffield
073YH	YH	Leeds	Sheffield
080YH	YH	Manchester	Sheffield
081SE	SE	Sheffield	Sheffield
082YH	YH	Sheffield	Sheffield
083SE	SE	Leeds	Sheffield
084YH	YH	Leeds	Sheffield
085YH	YH	Manchester	Sheffield
087YH	YH	Leeds	Sheffield
088YH	YH	Sheffield	Sheffield
090YH	YH	Sheffield	Sheffield
091YH	YH	Sheffield	Sheffield
092YH	YH	Manchester	Sheffield
093YH	YH	Sheffield	Sheffield
094YH	YH	Manchester	Sheffield
096YH	YH	Sheffield	Sheffield
097SE	SE	Manchester	Sheffield
098YH	YH	Leeds	Sheffield
099YH	YH	Sheffield	Sheffield
100SE	SE	Manchester	Sheffield
101SE	SE	Manchester	Sheffield
102YH	YH	Manchester	Sheffield
106YH	YH	Liverpool	Sheffield
108SE	SE	Sheffield	Sheffield
110SE	SE	Liverpool	Sheffield
111YH	YH	Sheffield	Sheffield
112YH	YH	Manchester	Sheffield
114SE	SE	Leeds	Sheffield
115YH	YH	Leeds	Sheffield
116YH	YH	Sheffield	Sheffield
117SE	SE	Manchester	Sheffield
118YH	YH	Sheffield	Sheffield
119SE	SE	Manchester	Sheffield
121SE	SE	Manchester	Sheffield
122SE	SE	Manchester	Sheffield
123YH	YH	Sheffield	Sheffield
124SE	SE	Sheffield	Sheffield
125SE	SE	Leeds	Sheffield
126SE	SE	Manchester	Sheffield
128SE	SE	Manchester	Sheffield
129SE	SE	Manchester	Sheffield
133SE	SE	Manchester	Sheffield
135SE	SE	Leeds	Sheffield
137YH	YH	Manchester	Sheffield
138YH	YH	Manchester	Sheffield
