# Supplementary material for: Feature attention and accent recognition: human listeners’ responses to five Northern English accents
Source: Front Psychol. 2025 Dec 4;16:1613018. doi: 10.3389/fpsyg.2025.1613018 (PMC12713536; doi:10.3389/fpsyg.2025.1613018)
Supplement: Supplementary file 4 [file Data_Sheet_4.csv]

time	uid	comment	dk	accident	noClick	region	uidReg
7.964362	016	boy sounds quite posh - maybe london?				YH	016YH
29.492794	016	concern has an accent				YH	016YH
44.10923	016	just escaped sounds posh				YH	016YH
49.95382	016	sooo sounds very south accent				YH	016YH
54.5297	016	threaten again is well spoken				YH	016YH
61.582303	016	the word unfortunately again sounds posh				YH	016YH
11.740097	019	strong accent				YH	019YH
28.001152	019	strong accent				YH	019YH
32.131144	022		True			SE	022SE
39.239222	022	Pronunciation of successful -- fuller sound				SE	022SE
43.000145	022	Pronunciation of after with ah rather than ar sound				SE	022SE
30.406044	023	two of his cousins runs together as if one word				SE	023SE
48.113218	023	duck sound more like durck				SE	023SE
58.399451	023	course has a flat vowel sound				SE	023SE
61.782326	023	unFORTunately has flat vowels and also a mid word stress				SE	023SE
52.905216	024	come				SE	024SE
13.78329	025	The 'a' sound in afternoon				SE	025SE
27.463712	025	The u in rushed				SE	025SE
31.211018	025	The vowels in cousins				SE	025SE
39.343786	025	Pronunciation of the word once (the start of the word)				SE	025SE
48.428983	025	Vowel sound in duck				SE	025SE
8.010616	026		True			SE	026SE
17.328682	026	pronunciation is clear.				SE	026SE
21.865777	026	wolf wolf is clear and emphasised				SE	026SE
24.979964	026	soon - no elongation on the oo				SE	026SE
31.876636	026	short pronunciation				SE	026SE
37.550942	026	exactly is pronunciation				SE	026SE
43.315666	026	the start of after pronunciation of the af part				SE	026SE
48.964497	026	duck is pronounced differently from the previous recording				SE	026SE
7.919041	028	The word flock, reminded me of someone I know from a certain area				SE	028SE
10.066619	028	Foot- it sounded more northern				SE	028SE
14.755403	028	Company sounded like cum pany				SE	028SE
21.236616	028		True			SE	028SE
31.481843	028		True			SE	028SE
39.10165	028		True			SE	028SE
43.090234	028	The word After again sounded like someone I knows accent				SE	028SE
43.447336	028		True			SE	028SE
51.856958	028	come sounded more like cu m				SE	028SE
57.051204	028		True			SE	028SE
11.103202	030		True			SE	030SE
31.254448	030	Cousins was accented				SE	030SE
39.726185	030	Once was accent				SE	030SE
43.099951	030	Successful accent				SE	030SE
48.381157	030	Duck				SE	030SE
57.290908	030		True			SE	030SE
52.588085	032	the way forrest is pronounced shows a little amount of the accent				YH	032YH
14.852626	033	thought up				SE	033SE
26.284124	033		True			SE	033SE
30.276296	033		True			SE	033SE
39.428321	033	wunce more				SE	033SE
44.140108	033	affter				SE	033SE
39.73589	034	once more				SE	034SE
60.357971	034	of course				SE	034SE
61.76063	035	sound of unfortunately				SE	035SE
12.578485	036	It was a delay from an earlier word				SE	036SE
62.153502	036		True			SE	036SE
69.332899	036	the word bother				SE	036SE
57.601043	037	'down' Midlands?				SE	037SE
62.897886	038	I thought I picked up a hint of a Yorkshire accent				YH	038YH
11.658249	039	mountain is accented				YH	039YH
27.495957	039	homes is characteristic				YH	039YH
47.962186	039	duck sounds longer				YH	039YH
60.328858	039	before is longer				YH	039YH
30.483341	040	cousins				SE	040SE
47.785526	040	chicken and duck				SE	040SE
61.773965	040	unfortunately				SE	040SE
6.871795	042		True			SE	042SE
8.838246	042	The "a" sound was drawn out				SE	042SE
10.774686	042		True			SE	042SE
13.455588	042		True			SE	042SE
17.503339	042	"Fun" sounded more like "fon"				SE	042SE
27.131752	042	The "o" sound sounded odd				SE	042SE
30.302663	042	"Stay-ed"				SE	042SE
39.101511	042	"Soccessful"				SE	042SE
42.737207	042		True			SE	042SE
48.230119	042	"Duck" sounded like "dock"				SE	042SE
58.408323	042		True			SE	042SE
61.64821	042		True			SE	042SE
43.018746	045	made me think i could recognize a northern accent				YH	045YH
60.903008	045	something about the way she prounced made me think she might be from up north				YH	045YH
27.458044	046	pronunciation 'heard him'				SE	046SE
41.425239	046	pronunciation 'successful'				SE	046SE
53.357247	046	pronunciation 'actually and 'come'				SE	046SE
59.252254	046	pronounciation 'of course'				SE	046SE
63.234387	046	pronunciation 'unfortunately'				SE	046SE
11.8005824780057	047	Each letter is pronounced in mountain with any letters being clipped.				YH	047YH
25.3668429176679	047	The way villagers has no letters cut out, each is pronounced.				YH	047YH
31.8540603516771	047	The “r” in “short” is over emphasised				YH	047YH
45.0959351716685	047	“Looking” has each letter equally pronounced”				YH	047YH
48.1181413633408	047	The “ck” in “duck” is over emphasised when she speaks.				YH	047YH
51.3930127163321	047	“Shot” is not elongated and the “l” is actually is elongated.				YH	047YH
71.3829471369925	047	It didn’t reply “again”, I cannot remember.				YH	047YH
27.640933	048	homes				SE	048SE
31.805703	048	stayed with him				SE	048SE
39.191468	048	exactly				SE	048SE
39.266439	049	nothing particular, sounds like the way i speak				SE	049SE
11.955357	050	Mountain was very distinctive in the way she said it				SE	050SE
28.722865	050	Homes made me think Southern somewhere				SE	050SE
55.329461	050	Sheep also sounded southern so I have a southern option comes up or I have no idea				SE	050SE
17.518366808333	052	Accent on “little”				YH	052YH
27.7443034976675	052	Accent on “homes”				YH	052YH
47.332111147336	052	Diet pronounced very strongly				YH	052YH
39.172834	054	once had a slight accent				YH	054YH
8.672933	055	flocks				SE	055SE
10.906857	055	foot				SE	055SE
15.078697	055	plan				SE	055SE
27.938868	055	rushed				SE	055SE
30.632913	055	cousins				SE	055SE
39.696911	055	once				SE	055SE
43.216483	055	after				SE	055SE
65.494608	055		True			SE	055SE
68.079399	055	bother us				SE	055SE
0.44000740834652	056	There was only manchester left to click on				SE	056SE
39.398073	057	the word 'once' sounds Northern				SE	057SE
42.710668	057	the word 'after' is pronounced with a soft 'a' sound				SE	057SE
60.009111	057	the word 'before' sounds disctinctive				SE	057SE
43.1019348852906	058		True			YH	058YH
15.322789	059	The "u" sound in company sounded like a Northern not Southern pronunciation				YH	059YH
17.447165	059	U sound sounded Northern				YH	059YH
26.755759	059		True			YH	059YH
62.112517	059	the "or" sound in unfortunately sounded Northern				YH	059YH
70.864535	059	the "u" sound in wolf sounded northern				YH	059YH
10.1702125586397	060	Dark was very clearly spoken				YH	060YH
16.8697354680061	060	Also is pronounced like awl-sow				YH	060YH
18.5715295100391	060	Little - the t’s we’re not so clearly spoken				YH	060YH
23.1174103391816	060	Wolf sounds like wulf - very pronounced				YH	060YH
27.5498641430188	060	Homes - the ‘oh’ was very clear				YH	060YH
30.1826361500595	060	The t’s are very clear & pronounced				YH	060YH
31.8474338744024	060	Short while - very clear & the vowels are strongly pronounced				YH	060YH
35.6640286933638	060	That - very staccato				YH	060YH
40.4632746862972	060	More sounded more regional than the rest of the dialogue				YH	060YH
47.0081530796366	060	Very clear, again the vowels seemed really clear, & the ‘ck’s were very pronounced				YH	060YH
50.1790917846089	060	‘So’ sounded like sow,				YH	060YH
51.5583876486469	060	Shot - the t was very pronounced				YH	060YH
58.7557889056311	060	The c’s are very clear & staccato				YH	060YH
71.343537414966	060	The w of wolf & feast was very pronounced & clear				YH	060YH
8.362723	061	flocks - ocks sound				YH	061YH
15.465223	061	for - elongated orr				YH	061YH
22.838793	061	wolf -ulf sound				YH	061YH
29.517539	061	cousins - usins				YH	061YH
42.773787	061	wolf - ulf sound				YH	061YH
58.902134	061	louder - ow sound				YH	061YH
62.339245	061	unfortunately - for sound				YH	061YH
26.255739	062	from their had a twinge of accent				SE	062SE
30.861331	062	even stayed sounds newcastle ish				SE	062SE
42.726328	062	after				SE	062SE
57.065086	062		True			SE	062SE
57.27766	062		True			SE	062SE
57.589184	062	same as before one so must be a slight infliction i heard				SE	062SE
61.82532	062		True			SE	062SE
7.161382	064	poor pronounced with a short oo				YH	064YH
43.988816	065	the way after was said				YH	065YH
47.168031	065		True			YH	065YH
10.734829780305	068	Mountain				YH	068YH
13.3225950710028	068	Intention on U				YH	068YH
14.7738708636073	068	Internation on O				YH	068YH
17.7767853203336	068	Internation on u				YH	068YH
26.7548492386113	068	Rushed				YH	068YH
39.2409357792528	068	Successful				YH	068YH
48.6386721120966	068	Pronunciation of duck				YH	068YH
62.3187705286933	068		True			YH	068YH
47.940314	070	how they said "after"				SE	070SE
30.478678	073	Sounded northern				YH	073YH
38.341529	080	A lot harder got hint of a Nottingham accent				YH	080YH
10.592816	081	mountain				SE	081SE
17.764569	081	fun				SE	081SE
40.46512	081	successful				SE	081SE
48.46434	081	duck				SE	081SE
8.500131	082	she dropped her nice reading voice and her real accent came out				YH	082YH
10.980511	082	she dropped her nice reading voice and her real accent came out				YH	082YH
21.934527	082	she dropped her nice reading voice and her real accent came out				YH	082YH
25.974613	082	she dropped her nice reading voice and her real accent came out				YH	082YH
28.309167	082	she dropped her nice reading voice and her real accent came out				YH	082YH
35.232031	082	she dropped her nice reading voice and her real accent came out				YH	082YH
42.777381	082	she dropped her nice reading voice and her real accent came out				YH	082YH
47.86468	082	she dropped her nice reading voice and her real accent came out				YH	082YH
52.525477	082	she dropped her nice reading voice and her real accent came out				YH	082YH
58.087179	082	she dropped her nice reading voice and her real accent came out				YH	082YH
63.15919	082	she dropped her nice reading voice and her real accent came out				YH	082YH
22.30746	084	sounded more sophisticated				YH	084YH
35.242211	084	accent very upspoken				YH	084YH
47.843429	084	sounds like a southern accent				YH	084YH
60.961213	084		True			YH	084YH
16.052994	085	sounded like oolso				YH	085YH
27.127807	085	sounded like rooshed				YH	085YH
30.547361	085	sounded like sted				YH	085YH
39.173011	085		True			YH	085YH
42.766471	085	sounded like affter				YH	085YH
60.853356	085	sounded like onfortunately				YH	085YH
28.862137	087		True			YH	087YH
43.006666	087	pronunciation on after				YH	087YH
60.212851	087	pronunciation on of course				YH	087YH
28.785736	090	Think I recognise the accent				YH	090YH
9.888595	091	sounded lancashire				YH	091YH
14.150884	091	northern hint				YH	091YH
19.865122	091		True			YH	091YH
37.222296	091	broad pronunciation of exactly				YH	091YH
49.759211	091	the word duck. broad				YH	091YH
7.368616	092	"por"				YH	092YH
39.408276	092	"wunce"				YH	092YH
27.5316632369653	093	The last syllable was pronounced strongly				YH	093YH
31.9867592926686	093	The vowel in while was pronounced with a hint of an accent				YH	093YH
42.793788888312	093	The vowel in wolf contained a prominent accent				YH	093YH
49.4303668470152	093		True			YH	093YH
51.3645882673222	093	The vowel in shot was prominent				YH	093YH
60.4538508110149	093	Elongated vowel in before				YH	093YH
55.4619372680141	096	north of england				YH	096YH
11.31718	097	the way the word forest was said				SE	097SE
14.989739	097	the way plan was spoken				SE	097SE
22.792925	097		True			SE	097SE
39.182972	097		True			SE	097SE
43.860249	097	the way the word after was said				SE	097SE
48.712451	097	the way the word duck was said				SE	097SE
60.509914	097	the way the word louder was said				SE	097SE
68.473918	097	The way she said the word us				SE	097SE
39.902817	099	once more				YH	099YH
60.524514	099	before				YH	099YH
14.666689	100	up sounds like op				SE	100SE
26.211609	100		True			SE	100SE
35.452857	100	the ur in pleasure				SE	100SE
42.798458	100	the aa in after				SE	100SE
48.022244	100		True			SE	100SE
52.545215	100	come om not um				SE	100SE
68.537074	100	us sounds like uzz				SE	100SE
15.5666	101	The way the word company is said. It is said like 'compny' without the 'a'				SE	101SE
43.811236	101		True			SE	101SE
61.846801	101	It was because of the word 'unfortunately', it hasn't been shorted but just gives off an accent for that word				SE	101SE
48.428053	108	the way she said chicken				SE	108SE
42.6535930428134	110	pronunciation of "after"				SE	110SE
51.7834710440612	110	pronunciation of "come"				SE	110SE
62.5873575839837	110	pronunciation of "unfortunately"				SE	110SE
67.8830569177877	110	pronunciation of "third time"				SE	110SE
40.250097	111	successful				YH	111YH
50.048607	111	'so' late click				YH	111YH
62.313548	111	'ly' in unfortunately				YH	111YH
9.776045	112	Pronunciation				YH	112YH
14.857379	115	some				YH	115YH
22.879872	115	shouting				YH	115YH
62.703467	115	unfortunately				YH	115YH
14.9486212936681	119	Company sounded northern				SE	119SE
18.0403422483486	119		True			SE	119SE
30.1991264626831	119	Cousins pronounced the first part more than the last				SE	119SE
43.2376162976446	119	The o in wolf was really pronounced				SE	119SE
48.3703755483315	119	Duck sounded like dock				SE	119SE
14.254637	120	The stress on the 'a' on the word 'plan'				SE	120SE
43.502079	120	The stress on the 'a' on the word 'after'				SE	120SE
60.030227	120	The elongatedness of the word 'before'				SE	120SE
67.995653	120	The 's' in 'us' sounds like a 'z'				SE	120SE
49.046551	121	the word duck				SE	121SE
59.304742	121	'of course'				SE	121SE
32.307047	122	accent on cousins				SE	122SE
38.018003	122	accent on again				SE	122SE
42.956071	122		True			SE	122SE
15.703582	123	'company' lacks strong a sound				YH	123YH
30.538888	123		True			YH	123YH
48.688321	123	elongated 'so'				YH	123YH
62.120816	123	lack of e sound in 'unfortunately'				YH	123YH
53.649659	124	The way she says it actually did come out the forest				SE	124SE
49.407466	125	The way duck was pronounced				SE	125SE
21.658719	126		True			SE	126SE
27.273634	126	the word homes				SE	126SE
36.252399	126	the word later				SE	126SE
42.723137	126	the word after				SE	126SE
48.094445	126	For the pronunciation of the word "Duck"				SE	126SE
51.69344	126	For the pronunciation of the word "Shot"				SE	126SE
64.263586	126	The pronunciation of the word "Fool"				SE	126SE
22.279042	128	I had heard enough at this point to make a judgement				SE	128SE
40.752497	128	by this point I knew her voice had no parts where it goes up or down indicating an accent.				SE	128SE
70.395566	128	She sounded very posh when she said go away just before this				SE	128SE
25.779853	133	quite 'neutral' sounding				SE	133SE
43.543596	133	no strong accent				SE	133SE
51.831101	133	sounds quite like a southern accent				SE	133SE
50.301939	138	the word so				YH	138YH
