# Supplementary material for: Feature attention and accent recognition: human listeners’ responses to five Northern English accents
Source: Front Psychol. 2025 Dec 4;16:1613018. doi: 10.3389/fpsyg.2025.1613018 (PMC12713536; doi:10.3389/fpsyg.2025.1613018)
Supplement: Supplementary file 5 [file Data_Sheet_5.csv]

time	uid	comment	dk	accident	noClick	region	uidReg
9.232525	011		True			YH	011YH
12.337998	011		True			YH	011YH
41.428305	011		True			YH	011YH
53.030362	011	the "ch" in "chicken" was very scouse				YH	011YH
8.402958	013	The general pronunciation of most of the words, and the way he said 'flocks' with the 'ck' at the back of his throat.				SE	013SE
12.157139	013	Generally the pronunciation of the words, especially 'forest'.				SE	013SE
15.555107	013	The pronunciation of the a at the beginning of 'afternoon'.				SE	013SE
25.216232	013	The pronunciation of 'down' and 'shouting'.				SE	013SE
28.750744	013	The vowel sound in the middle of 'heard'.				SE	013SE
32.131107	013	The general pronunciation but especially 'concern'.				SE	013SE
38.942172	013	The a sound in 'gave'.				SE	013SE
46.934949	013	The end of the word 'however'.				SE	013SE
50.105325	013	The back of the throat pronunciation of 'looking'.				SE	013SE
52.885593	013	The pronunciation of 'chicken' and 'duck'.				SE	013SE
59.548345	013	The pronunciation of 'threaten'.				SE	013SE
66.243238	013	'unfortunately'				SE	013SE
68.608751	013	The general pronunciation.				SE	013SE
74.298346	013	The pronunciation of 'us'.				SE	013SE
9.269755	016	the s has a lisp				YH	016YH
19.121158	016	again s				YH	016YH
32.041552	016	s again				YH	016YH
36.777595	016	s				YH	016YH
43.095068	016	s				YH	016YH
45.338631	016	s again on successful				YH	016YH
49.356202	016	s (in escaped)				YH	016YH
53.87105	016	duck sounded odd here				YH	016YH
59.882766	016	s again				YH	016YH
67.166595	016	s				YH	016YH
72.558431	016	s sound again				YH	016YH
41.155827	018	I'd finally made up my mind where I thought the accent was from				SE	018SE
8.108907	019		True			YH	019YH
12.256851	019	the word dark was pronounced stronly				YH	019YH
18.457062	019		True			YH	019YH
22.524164	019	strong accent here				YH	019YH
32.396413	019	strong accent here				YH	019YH
40.972016	019	word trick pronounced strongly				YH	019YH
42.41975	019	trick pronounced strongly again				YH	019YH
53.00091	019	chicken and duck pronounced strongly				YH	019YH
68.611831	019		True			YH	019YH
10.06025	022	Elongated ahh sound				SE	022SE
12.050437	022	Pronounciation of end of mountain				SE	022SE
18.395145	022	Himself pronounced imself				SE	022SE
24.399467	022	Pronunciation of shouting as shoutin				SE	022SE
30.674748	022		True			SE	022SE
32.130552	022		True			SE	022SE
34.603992	022	him pronounced im				SE	022SE
36.049391	022	Elongated while				SE	022SE
42.207487	022	Pronunciation of trick				SE	022SE
49.429466	022	Pronunciation of looking				SE	022SE
52.436966	022	Pronunciation of duck				SE	022SE
53.232477	022		True			SE	022SE
57.838968	022		True			SE	022SE
63.475883	022		True			SE	022SE
68.430232	022	them as em				SE	022SE
10.823111	023	the gutteral rk sound or dark indicates a liverpool accent				SE	023SE
28.805892	023	heard indicates a liverpool accen				SE	023SE
32.540375	023	concern has a liverpool accent				SE	023SE
41.971582	023	the guttural ct sound of exactly indicates a liverpool accen				SE	023SE
50.13341	023	the hard k and lack of a g in the work looking indicates a liverpool accent				SE	023SE
52.823204	023	the guttural ck sound of duck indicates a liverpool accen				SE	023SE
8.079274	024	poor				SE	024SE
10.969263	024	flocks				SE	024SE
12.941022	024	dark				SE	024SE
24.499299	024	down				SE	024SE
28.988469	024	heard				SE	024SE
32.678984	024	concern				SE	024SE
42.062544	024	exactly				SE	024SE
50.23042	024	looking				SE	024SE
53.324958	024	chicken / duck				SE	024SE
9.46535	025	The vowel sound in flocks				SE	025SE
11.221083	025	The ending of dark, the 'r' in dark and forest and mountain and the lack of t in mountain				SE	025SE
12.613555	025	Moun in rather than mountain				SE	025SE
15.600953	025	a fter noon rather than the more southern arh fternoon				SE	025SE
18.711891	025	Company and imself				SE	025SE
25.434014	025	Down (not a well pronounced ow sound				SE	025SE
29.034331	025	Heard				SE	025SE
31.413731	025	The 'o' in homes				SE	025SE
33.050621	025	The ending of for in "for his". The words tend to blend.				SE	025SE
36.640733	025	Short				SE	025SE
40.556277	025	Gave				SE	025SE
42.603268	025	Pronunciation of the word exactly. (a sort of back of throat sound!)				SE	025SE
50.264398	025	A fter rather than "arh fter				SE	025SE
52.761387	025	The c sound in looking				SE	025SE
53.318715	025	The c sound in chicken and duck				SE	025SE
8.237071	026	the k in flocks				SE	026SE
12.505466	026	the constinents in this section seem less pronounced.				SE	026SE
20.929885	026	the o in company and fun sound more like u				SE	026SE
25.928039	026	the g in shouting is not clear				SE	026SE
32.4819	026	the c's are more harsh sounding				SE	026SE
42.218047	026	exactly and again sound throaty				SE	026SE
50.507742	026	looking pronunciation				SE	026SE
53.067246	026	chicken and duck sound throaty				SE	026SE
66.941572	026	fool the oo is elongated				SE	026SE
8.678353	028	The word fields- sounded like feeelds				SE	028SE
10.980199	028		True			SE	028SE
12.105636	028	Mountain- missed the first t				SE	028SE
15.564246	028	thought sounded like t-ort				SE	028SE
46.844825	028		True			SE	028SE
52.902422	028	the words chicken and duck				SE	028SE
59.437308	028	threaten- the speaker was missing certain letter sounds				SE	028SE
69.558575	028		True			SE	028SE
9.2599	029	could tell straight away that it was a newcastle accent				YH	029YH
11.050138	029	the tone of the voice was obvious				YH	029YH
18.680393	029	again the accent was obvious				YH	029YH
40.674323	029					YH	029YH
52.663672	029	chicken and duck had a very strong newcastle accent				YH	029YH
11.890484	030	Flocks accented				SE	030SE
21.902449	030	Fun accented				SE	030SE
31.097726	030	Concern accented				SE	030SE
43.858111	030	Exactly accented				SE	030SE
50.667742	030	Looking accented				SE	030SE
7.964847	032	as the word flocks had a strong accent towards it				YH	032YH
10.245063	032	dark had a strong accent				YH	032YH
13.088989	032	mountain had an accent i was just a little bit slow				YH	032YH
15.312085	032					YH	032YH
18.086533	032	as the word himself had a strong ac				YH	032YH
20.425924	032					YH	032YH
24.239075	032					YH	032YH
30.846735	032					YH	032YH
32.155939	032					YH	032YH
34.911759	032					YH	032YH
42.808987	032					YH	032YH
48.815457	032					YH	032YH
52.667531	032					YH	032YH
54.10405	032					YH	032YH
57.693869	032					YH	032YH
59.741208	032					YH	032YH
68.027552	032					YH	032YH
9.691738	033	forrest				SE	033SE
11.579384	033	moun'ain				SE	033SE
22.931609	033	'is fist 'e ran				SE	033SE
25.235441	033	shou'in' wolf				SE	033SE
28.70749	033		True			SE	033SE
32.675316	033	homes				SE	033SE
40.707413	033	exachly the same				SE	033SE
42.379469	033	trich again				SE	033SE
47.459537	033	long with hard g				SE	033SE
51.531446	033	loochin for				SE	033SE
52.795421	033	chichen and duch				SE	033SE
60.31541	033	thrreaten the sheep				SE	033SE
69.099456	033	fool				SE	033SE
9.45063	034	Flocks				SE	034SE
16.583344	034	afternoon				SE	034SE
24.429395	034	fist				SE	034SE
33.981072	034		True			SE	034SE
41.040908	034	trick				SE	034SE
42.620135	034		True			SE	034SE
49.241362	034		True			SE	034SE
50.601257	034		True			SE	034SE
52.582451	034		True			SE	034SE
58.421236	034	actually				SE	034SE
12.283478	035	missing sound in mountain				SE	035SE
18.432488	035	missing sound in company				SE	035SE
25.34405	035	no g in shouting				SE	035SE
28.591064	035	vowel in heard				SE	035SE
40.975161	035	sound of exactly				SE	035SE
42.909965	035	extra sounds on exactly and again				SE	035SE
49.36112	035	sound of after and looking				SE	035SE
52.789931	035	sound of looking and duck				SE	035SE
68.889352	035	sound of trying				SE	035SE
10.058892	036	The sound of flocks				SE	036SE
24.707794	036	the sound of shouting				SE	036SE
42.224368	036	the pronunciation of exactly				SE	036SE
50.616197	036	the sound of looking				SE	036SE
53.510179	036	the sound of duck				SE	036SE
64.509849	036	there was an unrecognizable word				SE	036SE
12.438911	037	'mountain' Liverpool				SE	037SE
18.402857	037	'company' Liverpool				SE	037SE
25.476235	037	'shouting' Liverpool				SE	037SE
32.550272	037	'homes' Liverpool				SE	037SE
47.684376	037	'long after' Liverpool				SE	037SE
53.783333	037	'chicken' Liverpool				SE	037SE
7.279656	038	Strong Liverpool accent				YH	038YH
8.777322	038	Strong Liverpool accent				YH	038YH
10.480366	038	Strong Liverpool accent				YH	038YH
11.754749	038	Strong Liverpool accent				YH	038YH
14.519945	038	Strong Liverpool accent				YH	038YH
16.350415	038	Strong Liverpool accent				YH	038YH
18.48607	038	Strong Liverpool accent				YH	038YH
23.459925	038	Strong Liverpool accent				YH	038YH
28.58345	038	Strong Liverpool accent				YH	038YH
30.854767	038	Strong Liverpool accent				YH	038YH
32.328947	038	Strong Liverpool accent				YH	038YH
35.431606	038	Strong Liverpool accent				YH	038YH
40.529047	038	Strong Liverpool accent				YH	038YH
41.733259	038	Strong Liverpool accent				YH	038YH
43.051976	038	Strong Liverpool accent				YH	038YH
47.074237	038	Strong Liverpool accent				YH	038YH
49.932316	038	Strong Liverpool accent				YH	038YH
52.653762	038	Strong Liverpool accent				YH	038YH
55.982399	038	Strong Liverpool accent				YH	038YH
57.411754	038	Strong Liverpool accent				YH	038YH
58.943754	038	Strong Liverpool accent				YH	038YH
62.742748	038	Strong Liverpool accent				YH	038YH
65.940569	038	Strong Liverpool accent				YH	038YH
68.566822	038	Strong Liverpool accent				YH	038YH
72.310355	038	Strong Liverpool accent				YH	038YH
9.488931	039	fields has an inflection				YH	039YH
12.513938	039	mountain is shortened				YH	039YH
18.765256	039	for himself sounds accented				YH	039YH
25.360902	039	down to the sounds accented				YH	039YH
32.623558	039	for his is shortened				YH	039YH
53.43019	039	duck sounds throaty				YH	039YH
11.365888	040	mountain				SE	040SE
15.652676	040		True			SE	040SE
24.372352	040	down to the village shouting				SE	040SE
41.841551	040	exactly				SE	040SE
53.33287	040	chicken and duck				SE	040SE
63.978424	040	unfortunately - different again				SE	040SE
8.133568	042	"CK" sound as per Merseyside accent.				SE	042SE
10.395503	042	"CK" sound as per Merseyside accent.				SE	042SE
12.760464	042	"K" sound as per Merseyside accent.				SE	042SE
15.419038	042	Short "A" on afternoon				SE	042SE
17.179723	042	"C" sound as per Merseyside accent.				SE	042SE
22.974253	042	fun = fon				SE	042SE
28.60626	042	heard = eard				SE	042SE
30.728221	042	rushed = roshed				SE	042SE
32.768244	042		True			SE	042SE
39.904282	042	"tha"				SE	042SE
41.651653	042	"Exactly" as per Merseyside accent.				SE	042SE
43.398963	042	"CK" sound as per Merseyside accent.				SE	042SE
45.031972	042	"CC" sound as per Merseyside accent.				SE	042SE
47.398665	042	Short "A" on after				SE	042SE
50.079367	042		True			SE	042SE
52.552864	042	"CK" sound in chicken as per Merseyside accent.				SE	042SE
55.256328	042	"CK" sound in duck as per Merseyside accent.				SE	042SE
58.009235	042	"C" sound in actually as per Merseyside accent.				SE	042SE
68.604275	042	"tha"				SE	042SE
7.960385	045	flocks sounded liverpudlian				YH	045YH
17.871027	045		True			YH	045YH
39.43488	045	pleasure like pleasair				YH	045YH
43.549954	045	exactly prounounced egsacly				YH	045YH
52.961861	045	chicken and duck both sound liverpudlian				YH	045YH
8.935497	046	general pronunciation				SE	046SE
13.712794	046	pronunciation 'dark' epecially the /k/ sound				SE	046SE
17.101555	046	general pronounciation				SE	046SE
19.581751	046	pronunciation 'little fun'				SE	046SE
24.438583	046	pronunciation 'air'				SE	046SE
30.070867	046	pronounciation 'heard him'				SE	046SE
33.263876	046	accent evident in the phrase				SE	046SE
41.48209	046	pronunciation 'exactlly'				SE	046SE
47.617538	046	pronunciation 'successful				SE	046SE
52.136069	046	pronunciation of the /k/ sound in 'looking', 'chicken' and 'duck'				SE	046SE
58.803089	046	pronunciation 'actually'				SE	046SE
7.91442069796485	047	The way she pronounces the “ck” is emphasised.				YH	047YH
8.51408941202313	047	Fields as the “I” dropped and is two “e”s				YH	047YH
12.4263142809934	047	“Mountain” is pronounces “mountun”				YH	047YH
15.6194320459947	047	Emphasise on “afternoon” and the “thought” sounds like she’s stuck on the word, sounds like “fought”.				YH	047YH
23.3416909303431	047	“Down” pronounced as “darrrn”				YH	047YH
24.6290577663763	047	“Shouting” sounds like “sharrting”				YH	047YH
28.5244645193218	047	“Heard” has the “h” drops and sounds like “‘erd”				YH	047YH
40.2570019193097	047	“T” in “later” sounds like the letter y				YH	047YH
47.4475495753372	047		True			YH	047YH
56.7757629506494	047	“Shot” sounds “sho-uuut” it goes up in tone				YH	047YH
63.6820861650111	047	“Larder” instead of “louder”				YH	047YH
70.0155589743164	047	The “I” in “time” sounds like “tarme”				YH	047YH
72.2712759590148	047	The way “again” is pronounced sounds like two words “a gen”.				YH	047YH
9.289128	048	flocks in the fieldds				SE	048SE
12.540203	048	mountain				SE	048SE
17.235429	048	good plan				SE	048SE
24.331886	048	in the air				SE	048SE
30.848373	048	heard				SE	048SE
36.019488	048	homes				SE	048SE
41.981232	048	exactly				SE	048SE
50.170801	048	looking				SE	048SE
52.938793	048	chicken				SE	048SE
53.427529	048	duck				SE	048SE
69.255697	048	trying				SE	048SE
9.54942	049	accent strong				SE	049SE
10.746229	049	mountain accent				SE	049SE
32.429204	049	his safety blended together with accent				SE	049SE
42.445307	049	exactly again very strong accent				SE	049SE
50.309383	049	looking				SE	049SE
52.889473	049	duck? i would struggle to understand what they were saying				SE	049SE
70.600194	049		True			SE	049SE
10.580866	050	If this is not Liverpool I will eat a hat				SE	050SE
36.340566	050	Cousins was very distinctive				SE	050SE
52.981687	050	The way she said duck				SE	050SE
13.1684424616658	052	Elongated vowel				YH	052YH
18.7950125866661	052	Accent on company				YH	052YH
25.0618483703333	052	Ran down as one word				YH	052YH
41.5654711743307	052	T sound in Later				YH	052YH
50.921845766333	052	Elongated vowel				YH	052YH
53.4593280953344	052	Strong “duck”				YH	052YH
8.590325	053	inflection				YH	053YH
15.989487	053	inflection				YH	053YH
18.013804	053	inflection				YH	053YH
24.361013	053	inflection				YH	053YH
28.842676	053	inflection				YH	053YH
32.677023	053	inflection				YH	053YH
39.449393	053	inflection				YH	053YH
41.202465	053	inflection				YH	053YH
42.390374	053	inflection				YH	053YH
47.352259	053	inflection				YH	053YH
48.733871	053	inflection				YH	053YH
50.012124	053	inflection				YH	053YH
52.611532	053	inflection				YH	053YH
53.601771	053	inflection				YH	053YH
59.457529	053	inflection				YH	053YH
61.407696	053	inflection				YH	053YH
62.893633	053	inflection				YH	053YH
68.319767	053	inflection				YH	053YH
68.984968	053	inflection				YH	053YH
70.514239	053	inflection				YH	053YH
10.839092	054		True			YH	054YH
18.512244	054		True			YH	054YH
24.991269	054		True			YH	054YH
30.771088	054		True			YH	054YH
35.899841	054		True			YH	054YH
41.971405	054		True			YH	054YH
48.982857	054		True			YH	054YH
52.83678	054	the way she said duck				YH	054YH
62.791201	054		True			YH	054YH
68.656417	054		True			YH	054YH
72.147823	054		True			YH	054YH
8.811017	055	watch				SE	055SE
11.406813	055	forest				SE	055SE
12.894468	055	foot				SE	055SE
16.596641	055	afternoon				SE	055SE
20.772769	055	fun				SE	055SE
24.537181	055	ran down				SE	055SE
30.886943	055	heard				SE	055SE
36.196222	055	cousins				SE	055SE
41.204166	055	so much				SE	055SE
43.202668	055	trick				SE	055SE
45.496676	055	successful				SE	055SE
47.962711	055	after				SE	055SE
50.581332	055	looking				SE	055SE
53.344929	055	duck				SE	055SE
56.756344	055	fear				SE	055SE
59.782682	055	come out				SE	055SE
63.80832	055	cried				SE	055SE
73.855088	055	bother us				SE	055SE
9.17439083701532	056	Flock sounded Liverpudlian				SE	056SE
11.018872	057	the word forest is distinctive				SE	057SE
18.343614	057	the words 'for himself' are distinctive				SE	057SE
32.438422	057	'for his safety'				SE	057SE
41.894116	057	exactly and trick are extremely distinctive with a sound specific to scousers				SE	057SE
43.744327	057	As above (trick again)				SE	057SE
50.136047	057	"looking for a"				SE	057SE
52.653633	057	the pronounciation of the words chicken and duck are very distinctive and unique to the scouse accent				SE	057SE
10.2768557849867	058	The way she said fox				YH	058YH
11.125034	059	the r sounded rolled like Scottish				YH	059YH
16.133061	059		True			YH	059YH
18.832562	059		True			YH	059YH
33.04077	059		True			YH	059YH
51.350861	059		True			YH	059YH
53.770022	059	the k sounds sounded like Liverpool pronunciation				YH	059YH
8.33369731568787	060	Flocks (not pronouncing the ‘ck’ clearly.				YH	060YH
10.5822927556419	060	Dark (breathy cc noise)				YH	060YH
11.5991849743748	060	Mountain (n’s are not pronounced)				YH	060YH
18.2966620040668	060	Company (again the c was a breathy cc noise) also the r on ‘for’ was rolled.				YH	060YH
25.5797178459312	060	Down is pronounced as ‘dahn’				YH	060YH
28.8596332711071	060	Heard (hird)				YH	060YH
32.5583597712784	060	For his - the r was rolled				YH	060YH
35.7415244507878	060	For a - again the r was rolled.				YH	060YH
42.6912366406379	060	Exactly the c was a breathy cc again.				YH	060YH
50.455462989891	060	Looking pronounced like ‘luhing’				YH	060YH
52.9858097305796	060	‘Chicken & duck’ sounds like chihen & duhk				YH	060YH
70.2667856256184	060	Trying sounds like trahen				YH	060YH
3.888526	062	i wasnt sure thrn reaised it was liverpool accent, took me a while!				SE	062SE
70.738147	062	took a while as thoight maybe it was some localised northen accent				SE	062SE
10.103197	063	the accent is clearly scouse				SE	063SE
27.979251	063	this word has the liverpool accent				SE	063SE
32.913151	063	as above				SE	063SE
43.075351	063	again as above				SE	063SE
50.529523	063	the liverpool accent is obvious				SE	063SE
53.285532	063	as above				SE	063SE
13.14613	064	mountain pronounced moundun				YH	064YH
16.541654	064		True			YH	064YH
29.24203	064	heard pronounxed haird				YH	064YH
53.654875	064	duck pronounced with a ling ck at the end				YH	064YH
16.483014	065	thought				YH	065YH
17.916456	065	company				YH	065YH
18.92139	065	himself				YH	065YH
24.47285	065	air				YH	065YH
28.805709	065	heard				YH	065YH
32.982189	065	his safety				YH	065YH
42.641048	065	exactly				YH	065YH
50.280603	065	long after				YH	065YH
52.738923	065	looking				YH	065YH
53.34434	065	chicken &duck				YH	065YH
56.619133	065	actually				YH	065YH
59.731126	065	threaten				YH	065YH
63.750354	065	racing				YH	065YH
11.606477	067	flocks pronounced flochs				SE	067SE
10.701284456626	068	Forest				YH	068YH
15.8266818737647	068	Thought				YH	068YH
20.5177463323517	068	Fun				YH	068YH
29.0684290810393	068	Him				YH	068YH
32.9290571236198	068	Safety				YH	068YH
41.7459475806279	068	Trick				YH	068YH
47.3237514139008	068	After				YH	068YH
53.2855361643512	068	Duck				YH	068YH
18.244096	070	how said the word "plan"				SE	070SE
12.0053	071	The drop off in the word mountain				YH	071YH
33.028891	071	Delayed response to hearing the pronunciation of the word safety				YH	071YH
53.066284	071	The 'hack' sound instead of ck at the end of duck				YH	071YH
12.305113	073	I recognised the accent				YH	073YH
6.97875924232666	074	Heightened accent				YH	074YH
10.6970613793029	074	Pronunciation				YH	074YH
12.3906206999596	074	Pronunciation				YH	074YH
15.3334460663697	074	Heightened accent				YH	074YH
16.9831246069516	074	Pronunciation				YH	074YH
18.791906682558	074	Pronunciation				YH	074YH
22.2920623376161	074	Heightened accent				YH	074YH
24.2103180289196	074		True			YH	074YH
29.9235354256091	074	Pronunciation				YH	074YH
32.3087749286014	074		True			YH	074YH
35.6826899973622	074	Pronunciation				YH	074YH
45.7244022402455	074		True			YH	074YH
48.7884151453392	074		True			YH	074YH
54.3876348823668	074		True			YH	074YH
57.9727648349396	074	Pronunciation				YH	074YH
61.807511348749	074	Pronunciation				YH	074YH
66.6319363063811	074	Heightened accent				YH	074YH
70.509310031228	074	Pronunciation				YH	074YH
72.270311034589	074	Pronunciation				YH	074YH
14.515024	080	Another of 1 of the most reconized accents in the country				YH	080YH
18.744018	080	The way she pronounced her words the way only Liverpool like there clearing their throat				YH	080YH
8.132033	081	flocks				SE	081SE
11.906809	081	mountain				SE	081SE
18.648419	081	company				SE	081SE
29.283077	081	homes				SE	081SE
36.285792	081	while				SE	081SE
42.283339	081	trick				SE	081SE
47.149568	081		True			SE	081SE
53.104099	081	duck				SE	081SE
63.204973	081	cried				SE	081SE
70.401168	081	away				SE	081SE
10.45996	082	letters dropped and rolled R's				YH	082YH
11.417709	082	K dropped from dark				YH	082YH
15.83583	082	drawn out oo's in afternoon				YH	082YH
24.187397	082	village said with a twang				YH	082YH
41.408821	082		True			YH	082YH
51.298312	082	chicken said duck said flemmy				YH	082YH
52.763339	082	chicken said duck said flemmy				YH	082YH
59.476317	082	out said oot				YH	082YH
9.632952	083	Said with an obvious scouse accent				SE	083SE
30.686935	083	Said with an obvious scouse accent				SE	083SE
41.064336	083	Said with an obvious scouse accent				SE	083SE
52.627435	083	Said with an obvious scouse accent				SE	083SE
12.163085	084	foot sounded scouse				YH	084YH
15.600986	084	'afternoon' sounded from liverpool				YH	084YH
24.404412	084	'shouting' sounded scouse				YH	084YH
32.935604	084	scouse accent from the way they said safety				YH	084YH
53.462018	084	chciken and duck sounded from liverpool				YH	084YH
9.365224	085	sounded like nex				YH	085YH
11.290866	085	sounded like ner				YH	085YH
12.604193	085	didnt pronounce the n in mountain				YH	085YH
17.1389	085	sounded like sum				YH	085YH
22.978816	085	clearly liverpool				YH	085YH
31.191711	085	sounded like consain				YH	085YH
40.03287	085		True			YH	085YH
43.359183	085	sounded like wence				YH	085YH
47.263172	085	after is liverpool sounding				YH	085YH
50.13303	085	sounded like lucking				YH	085YH
52.664603	085	xhicken and duck both ended in uch				YH	085YH
63.990014	085	sounded like befair				YH	085YH
68.850686	085	rolling the r in trying				YH	085YH
73.057102	085	all liverpool sounding				YH	085YH
8.321894	087	pronunciation of his flocks almost spoken as one word				YH	087YH
11.731452	087	pronunciation of mountain				YH	087YH
15.678753	087	pronunciation of thought				YH	087YH
41.379323	087	pronunciation of exactly				YH	087YH
43.078332	087	pronunciation of trick again				YH	087YH
50.144988	087	pronunication of looking				YH	087YH
52.877327	087	pronunciation of chicken and duck				YH	087YH
53.573398	087	pronunciation of so				YH	087YH
8.813582	088	I recognised the pronunciation				YH	088YH
10.869229	088	I recognised the pronunciation				YH	088YH
12.514467	088	I recognised the pronunciation				YH	088YH
15.574875	088	I recognised the pronunciation				YH	088YH
19.463605	088	I recognised the pronunciation				YH	088YH
24.279319	088	I recognised the pronunciation				YH	088YH
28.659659	088	I recognised the pronunciation				YH	088YH
30.999727	088	I recognised the pronunciation				YH	088YH
32.709523	088	I recognised the pronunciation				YH	088YH
36.311065	088	I recognised the pronunciation				YH	088YH
39.596802	088	I recognised the pronunciation				YH	088YH
42.211541	088	I recognised the pronunciation				YH	088YH
43.261678	088	I recognised the pronunciation				YH	088YH
47.539342	088	I recognised the pronunciation				YH	088YH
50.263832	088	I recognised the pronunciation				YH	088YH
52.669229	088	I recognised the pronunciation				YH	088YH
53.215895	088	I recognised the pronunciation				YH	088YH
59.730952	088	I recognised the pronunciation				YH	088YH
62.953174	088	I recognised the pronunciation				YH	088YH
68.392925	088	I recognised the pronunciation				YH	088YH
71.31814	088	I recognised the pronunciation				YH	088YH
12.165145	090	I recognise the accent				YH	090YH
12.332321	091	dark, thick accent				YH	091YH
24.10273	091	raising, long scouse accent				YH	091YH
28.465705	091	haired him				YH	091YH
43.438826	091	exactly and trick				YH	091YH
50.774249	091	loooken				YH	091YH
54.071548	091	chicken and duck				YH	091YH
8.259251	092	ck sound				YH	092YH
11.109206	092	rolling r in forest				YH	092YH
20.678435	092	u sound in fun				YH	092YH
25.653333	092	the way down was pronounced				YH	092YH
29.393537	092	u in rushed				YH	092YH
32.047619	092	cncern pronunciation as concairn				YH	092YH
41.189727	092	"egzakkly"				YH	092YH
42.910907	092	ck sound				YH	092YH
50.170725	092	k sound				YH	092YH
53.169274	092	ck in duck				YH	092YH
58.549478	092	rolled r				YH	092YH
71.114943	092	"thaird"				YH	092YH
8.99508272867454	093	Flocks in the Fields contain very strong accent				YH	093YH
12.021321112694	093	Dark forest and foot of a mountain contains very strong accent				YH	093YH
15.9145258216463	093	Afternoon contains very strong accent				YH	093YH
18.7390572230234	093	Company for himself contains very strong accent				YH	093YH
23.0414495526486	093	Fist in the air contains very strong accent				YH	093YH
25.5583791283212	093	Shouting contains very strong accent				YH	093YH
28.742120925321	093	Heard contains very strong accent				YH	093YH
30.8433798359741	093	Their homes contains very strong accent				YH	093YH
32.8290066280044	093	For his safety contains very strong accent				YH	093YH
36.2117674110082	093	Short while contains very strong accent				YH	093YH
41.131485869006	093	Exactly contains very strong accent				YH	093YH
42.5486320866858	093	Again contains very strong accent				YH	093YH
46.6509369303484	093	However contains very strong accent				YH	093YH
50.4847828040136	093	Looking contains very strong accent				YH	093YH
52.3223572039981	093	Chicken and fuck contains very strong accent				YH	093YH
54.0548427099994	093	Overcoming contains very strong accent				YH	093YH
56.5555192516763	093	Shot contains very strong accent				YH	093YH
63.872057746321	093	Cried out even louder than before contains very strong accent				YH	093YH
66.1894000476806	093	Unfortunately contains very strong accent				YH	093YH
68.1909578376486	093	Trying to fool contains very strong accent				YH	093YH
69.0075730203125	093	Third contains very strong accent				YH	093YH
74.6235891219942	093	Had a feast contains very strong accent				YH	093YH
9.250853991	094	Sounded like a Liverpool accent				YH	094YH
12.304778949	094	Sounded like a Liverpool accent				YH	094YH
17.618334475	094	Sounded like a Liverpool accent				YH	094YH
32.601982075	094	Sounded like a Liverpool accent				YH	094YH
42.053816207	094	Sounded like a Liverpool accent				YH	094YH
53.136014099	094	Sounded like a Liverpool accent with a t on the end of duck				YH	094YH
8.082776	097	the way the word his was said				SE	097SE
11.570822	097	mountain was said differently				SE	097SE
18.617	097	the h sound was missing from the word himself				SE	097SE
20.91604	097	the u sound in the word fun was said differently				SE	097SE
29.32971	097	the way the word rushed was said				SE	097SE
41.216729	097	the way the word trick was said				SE	097SE
50.455343	097		True			SE	097SE
53.256345	097	the way the words chicken and duck were said				SE	097SE
72.559179	097	the way the word us was said				SE	097SE
11.848645	098	forrest- scouse sounding				YH	098YH
18.464288	098	for himself- specific sound				YH	098YH
50.298535	098	looking- to lookin				YH	098YH
52.870994	098	chicken and duck- liverpool accent				YH	098YH
8.447352	099	flocks				YH	099YH
10.412121	099	forest				YH	099YH
18.732395	099	for 'imself				YH	099YH
25.017948	099	ran daaan to the village				YH	099YH
50.398432	099	looking				YH	099YH
52.743377	099	chicken and duck				YH	099YH
9.043605	100	The way next sounds				SE	100SE
10.385782	100	The r in forest				SE	100SE
12.327891	100	The t in mountain being omitted				SE	100SE
17.393061	100	thought almost sounds like t not th				SE	100SE
29.356598	100	rushed sounds like roshed				SE	100SE
41.238979	100	the t in exactly being omitted				SE	100SE
42.149886	100	trick sounds a bit like trich				SE	100SE
43.398662	100		True			SE	100SE
50.103038	100	k in looking				SE	100SE
52.551156	100	the ck in chicken				SE	100SE
53.060521	100	the ck in duck				SE	100SE
59.113854	100	the thr in threaten				SE	100SE
62.726439	100	the cr in cried				SE	100SE
8.191089	101	It was the word 'flocks' that made me realise it was an accent from Liverpool as it just sounded like it was in that accent.				SE	101SE
11.025152	101		True			SE	101SE
13.214258	101	Because of the word 'mountain' that was pronounced as 'mount'in'				SE	101SE
16.418902	101	The word 'thought' sounded more like 'tought'				SE	101SE
25.77216	101	'Shouting' is pronounced as 'shoutin'				SE	101SE
41.270299	101	This one is hard to explain, it is clear that the person reading this is from Liverpool and it has the noise you make when saying certain words in the word 'exactly'.				SE	101SE
47.274493	101	The words 'long after' sound like one word of 'longafter'				SE	101SE
50.495944	101	The word 'looking' is pronounced 'lookin'				SE	101SE
59.465233	101		True			SE	101SE
68.530298	101	'Tryin' instead of 'Tryin'.				SE	101SE
12.43085	102	i think i understood her accent				YH	102YH
11.819346	106	recognise the accent				YH	106YH
40.33088	106	recognise the accent				YH	106YH
47.402034	106	recognise the accent				YH	106YH
7.906473	108	useda instead of used to				SE	108SE
11.000914	108	forest with a rolled r				SE	108SE
16.265308	108	thought with a d sound at the start				SE	108SE
18.913203	108	fer imself				SE	108SE
42.090153	108	exackly				SE	108SE
50.284961	108	lucking for a change				SE	108SE
53.102957	108	the stop in the middle of chicken				SE	108SE
66.168118	108		True			SE	108SE
8.15101284818607	110	pronunciation of "flocks"				SE	110SE
11.1504379730908	110	pronunciation of "forest near the foot"				SE	110SE
12.3888790574049	110	pronunciation of "mountain"				SE	110SE
15.0958718490023	110	pronunciation of "afternoon"				SE	110SE
16.8299038904343	110	pronunciation of "get"				SE	110SE
17.789327306697	110	pronunciation of "himself"				SE	110SE
21.1086602230559	110	pronunciation of "fun"				SE	110SE
24.364238681731	110	pronunciation of "shouting"				SE	110SE
28.4690000147065	110	pronunciation of "him"				SE	110SE
34.8034310557287	110	pronunciation of "safety"				SE	110SE
42.1762210148648	110	pronunciation of "same trick"				SE	110SE
46.2590710568822	110	pronunciation of "however"				SE	110SE
50.2838975567306	110	pronunciation of "looking"				SE	110SE
53.01965630701	110	pronunciation of "duck"				SE	110SE
56.8323598066587	110	pronunciation of "so", pronunciation of "come"				SE	110SE
66.3020805980715	110	pronunciation of "unfortunately"				SE	110SE
68.76603689051	110	pronunciation of "fool them a third""				SE	110SE
8.817349	111	flocks				YH	111YH
11.201281	111	foot				YH	111YH
18.33697	111	himself				YH	111YH
25.310966	111	shouting				YH	111YH
30.682782	111	homes				YH	111YH
32.690925	111	safety				YH	111YH
35.837608	111	while				YH	111YH
41.866786	111	exactly				YH	111YH
43.082214	111	again				YH	111YH
46.599974	111	after				YH	111YH
50.775627	111	change				YH	111YH
53.143705	111	'ck'				YH	111YH
57.498082	111	from				YH	111YH
65.911027	111	'ly'				YH	111YH
72.865459	111	again				YH	111YH
10.454798	112	Slurring of words like their talking with a mouth full of food				YH	112YH
20.013333	114	Pronouncation of himself				SE	114SE
30.322494	114	Pronouncation of villagers				SE	114SE
42.276371	114	Pronouncation of exactly				SE	114SE
59.567505	114	Pronouncation of threaten				SE	114SE
20.815288	115	fun				YH	115YH
42.586917	115	exactly				YH	115YH
50.966959	115	looking				YH	115YH
54.235147	115	duck				YH	115YH
11.86466	116	How she pronounced forest.				YH	116YH
26.327455	116	How the lady pronounced forest.				YH	116YH
42.946482	116		True			YH	116YH
50.41362	116	The way she said change				YH	116YH
61.371347	116	How she said the word down				YH	116YH
64.19934	116		True			YH	116YH
69.359437	116	The way she said fool				YH	116YH
10.703968	118	k in dark pronounced gghh				YH	118YH
17.681564	118		True			YH	118YH
32.646825	118	long 'a' in safety				YH	118YH
41.667777	118	long 'a' in exactly				YH	118YH
43.072585	118	gutteral ck in trick				YH	118YH
50.131451	118	long 'a' in change				YH	118YH
53.068775	118	gutteral 'ck' in chicken & duck				YH	118YH
68.823514	118		True			YH	118YH
8.49852655099568	119	She pronounced fields really long				SE	119SE
10.3498667393516	119	She pronounced the o in forest really long				SE	119SE
23.1863328766521	119	Down pronounced like darn				SE	119SE
25.2776461260081	119	Shouting sounded like a different language				SE	119SE
42.8034094640122	119	Trick was pronounced weird				SE	119SE
52.5056192790235	119	Duck and chicken are said in a slurred way				SE	119SE
66.0999153559899	119		True			SE	119SE
8.407295	120	There was a slight back of the mouth pronunciation on the word 'flocks'				SE	120SE
41.89949	120	The woman used the back of her mouth when pronouncing 'exactly'				SE	120SE
42.951361	120	The woman used the back of her mouth when pronouncing 'exactly'				SE	120SE
50.053168	120	The woman used the back of her mouth when pronouncing 'looking'				SE	120SE
52.527454	120	The woman used the back of her mouth when pronouncing 'duck'				SE	120SE
11.280185	121	The word forest				SE	121SE
17.650424	121	The word company				SE	121SE
20.96052	121	The word little				SE	121SE
28.971095	121	The word heard				SE	121SE
32.53994	121	The word his				SE	121SE
42.326486	121	the word exactly				SE	121SE
50.500559	121	the word looking				SE	121SE
53.337978	121	the words 'chicken' and 'duck'				SE	121SE
59.431031	121	the words 'actually' and 'threaten'				SE	121SE
68.879405	121	the word fool				SE	121SE
7.929477	122	heavy accent on word flock				SE	122SE
12.301984	122	accent on mountain				SE	122SE
18.499862	122	accent on letter a				SE	122SE
31.168367	122	accent on concern				SE	122SE
41.503806	122	heavy accent on exactly				SE	122SE
47.280875	122	heavy accent on after				SE	122SE
49.788813	122	accent on looking				SE	122SE
51.588077	122	accent on chicken				SE	122SE
57.435129	122					SE	122SE
59.307731	122		True			SE	122SE
61.946377	122	accent on cried				SE	122SE
62.944678	122	accent on louder				SE	122SE
68.892413	122	accent on third				SE	122SE
72.433238	122	accent on again				SE	122SE
8.650839	123	The f sounds are very distictive				YH	123YH
12.204875	123	The f-r sound of 'forest' roll' together and 'mountain' lacks a t				YH	123YH
16.280272	123	The t sound in 'thought' lacks the usual 'th'				YH	123YH
18.624693	123	No t-h sound in thought, just a t sound				YH	123YH
25.4117	123	The r in 'ran' is 'rolled'				YH	123YH
35.411655	123	the r in 'for' is rolled				YH	123YH
41.311814	123	The t-r souns in tried and tricked is 'rolled' together				YH	123YH
42.884535	123	The t-r sound in 'trick'				YH	123YH
48.376825	123		True			YH	123YH
50.236009	123	'looking' is very fast				YH	123YH
52.498752	123	The k in 'duck' is distictive				YH	123YH
59.051065	123	t-h-r in 'threaten' rolled together				YH	123YH
62.892947	123		True			YH	123YH
68.428095	123	Elongated o sound in 'fool'				YH	123YH
71.945532	123	Rolled u sound on 'us'				YH	123YH
12.351652	124	The way he says mountain				SE	124SE
16.39163	124	The way he says company				SE	124SE
18.470395	124	The way he says for himself				SE	124SE
24.41111	124	The way he says ran down to the village				SE	124SE
41.275995	124	The way he says exactly				SE	124SE
42.232345	124	The way he says exactly again				SE	124SE
50.470277	124	The way he says looking				SE	124SE
53.099621	124	The way he says chicken and duck				SE	124SE
8.84737	125	I clicked because of the way flocks was pronounced				SE	125SE
11.127369	125	I clicked because of 'next to a dark forest' which I felt had the identifying twang to the accent				SE	125SE
32.701799	125		True			SE	125SE
35.90755	125	Accent becomes quite thick here				SE	125SE
41.971232	125	The way 'exactly' is pronounced				SE	125SE
52.661348	125	chicken and duck pronounced with a strong accent				SE	125SE
63.078119	125	Thick with accent for the whole sentence				SE	125SE
12.098698	126	Pronunciation of the word "Forest", "Mountain" and				SE	126SE
15.601488	126	Pronunciation of the words "Afternoon and Plan"				SE	126SE
18.553167	126	Pronunciation of the word "Himself"				SE	126SE
25.012119	126	Pronunciation of the sequence "He ran down"				SE	126SE
30.321995	126	Pronunciation of the word "Heard"				SE	126SE
32.415798	126	Pronunciation of the word "Safety"				SE	126SE
35.666676	126	Pronunciation of the world "While"				SE	126SE
40.697353	126	Pronunciation of the words "Pleasure", "Later" and "Exactly"				SE	126SE
42.13714	126	Pronunciation of the word "Trick"				SE	126SE
42.992051	126		True			SE	126SE
50.074513	126	Pronunciation of the word "Looking"				SE	126SE
52.485192	126	Pronunciations of the words "Chicken" and "Duck"				SE	126SE
57.586088	126		True			SE	126SE
63.53417	126		True			SE	126SE
69.969575	126	Pronunciation of the words "Fool" and "Away"				SE	126SE
71.336157	126		True			SE	126SE
10.928734	128	The voice goes up/down indicating the accent				SE	128SE
35.120655	128	The voice goes up/down indicating the accent				SE	128SE
41.278608	128	The voice goes up/down indicating the accent				SE	128SE
48.20172	128	The voice goes up/down indicating the accent				SE	128SE
52.825459	128	The voice goes up/down indicating the accent				SE	128SE
55.395387	128	The voice goes up/down indicating the accent				SE	128SE
58.694647	128	The voice goes up/down indicating the accent				SE	128SE
62.99233	128	The voice goes up/down indicating the accent				SE	128SE
67.715777	128	The voice goes up/down indicating the accent				SE	128SE
72.171723	128	The voice goes up/down indicating the accent				SE	128SE
74.549556	128	The voice goes up/down indicating the accent				SE	128SE
15.172556	129	I thought I could hear a scouse accsent				SE	129SE
8.434839	133	"ocks" sound in flocks				SE	133SE
24.314829	133	'g' cut off "shouting'				SE	133SE
41.133576	133	'ach' sound				SE	133SE
42.466062	133	'gan' sound				SE	133SE
50.099271	133	'for a' sounds distinctly like liverpool accent				SE	133SE
53.264613	133	"duck" with the emphasis on "uch"				SE	133SE
9.062825	135	Sounded scouse				SE	135SE
11.026835	135	Sounded scouse				SE	135SE
12.807623	135	Sounded scouse				SE	135SE
15.768587	135	Sounded scouse				SE	135SE
17.251849	135	Sounded scouse				SE	135SE
19.700165	135	Sounded scouse				SE	135SE
24.014961	135	Sounded scouse				SE	135SE
25.795585	135	Sounded scouse				SE	135SE
32.453635	135	Sounded scouse				SE	135SE
34.805218	135	Sounded scouse				SE	135SE
36.320948	135	Sounded scouse				SE	135SE
39.846258	135	Sounded scouse				SE	135SE
41.588807	135	Sounded scouse				SE	135SE
44.288495	135	Sounded scouse				SE	135SE
46.556848	135	Sounded scouse				SE	135SE
49.744365	135	Sounded scouse				SE	135SE
52.147278	135	Sounded scouse				SE	135SE
53.060576	135	Sounded scouse				SE	135SE
54.628522	135	Sounded scouse				SE	135SE
56.602191	135	Sounded scouse				SE	135SE
59.038468	135	Sounded scouse				SE	135SE
61.334264	135	Sounded scouse				SE	135SE
63.252692	135	Sounded scouse				SE	135SE
65.965186	135	Sounded scouse				SE	135SE
68.60443	135	Sounded scouse				SE	135SE
71.465704	135	Sounded scouse				SE	135SE
10.338409	137	the word flock				YH	137YH
42.943038	137	the word exactly				YH	137YH
54.042011	137	the word chicken				YH	137YH
12.319356	138	dark				YH	138YH
12.807763	138	mountain				YH	138YH
15.589871	138	afternoon				YH	138YH
18.330871	138	company				YH	138YH
