# Supplementary material for: Feature attention and accent recognition: human listeners’ responses to five Northern English accents
Source: Front Psychol. 2025 Dec 4;16:1613018. doi: 10.3389/fpsyg.2025.1613018 (PMC12713536; doi:10.3389/fpsyg.2025.1613018)
Supplement: Supplementary file 6 [file Data_Sheet_6.csv]

time	uid	comment	dk	accident	noClick	region	uidReg
16.477978	013	The pronunciation when she said 'company' and 'himself'.				SE	013SE
27.441701	013	The pronunciation of 'rushed'.				SE	013SE
43.899524	013	The g at the end of 'long'.				SE	013SE
50.700135	013	The pronunciation of 'duck'.				SE	013SE
68.097209	013	The pronunciation of 'fool'.				SE	013SE
71.373156	013	The pronunciation of 'us'.				SE	013SE
11.703072	016	the t in forest is pronouced particularly				YH	016YH
20.645129	016	the t in fist				YH	016YH
30.097299	016	the t in safety				YH	016YH
74.258512	016	the t in feast				YH	016YH
17.939263	022	Fun as foon				SE	022SE
27.276251	022	Extended o in homes				SE	022SE
43.860897	022	After pronounced ah rather than ar				SE	022SE
18.1449	023	the harden vowel sound of u in fun indicates a northern accent				SE	023SE
27.65687	023	the harden vowel sound of u in rushed indicates a northern accen				SE	023SE
49.916726	023	the harden vowel sound of u in duck indicates a northern accen				SE	023SE
64.486759	023	unfortaunately is said with a northern accent				SE	023SE
18.432615	024	fun				SE	024SE
44.88324	024	after				SE	024SE
50.276203	024	duck				SE	024SE
13.64347	025	Dropping of the t in hot				SE	025SE
18.710649	025	O in Company and u fun				SE	025SE
28.087654	025	The 'u' sound in rushed				SE	025SE
50.378601	025	Quite a harsh ending to was (more like wozz)				SE	025SE
67.538304	025	Ending of unfortunately and e rather than h also the emphasis on the Oo sound in fool				SE	025SE
71.862892	025	Bother				SE	025SE
11.4159	028	The word mountain				SE	028SE
27.271798	028	homes- the speaker went up while saying it				SE	028SE
32.125137	028		True			SE	028SE
47.125897	028		True			SE	028SE
61.93256	028	the word louder				SE	028SE
67.639047	028	fool- the speaker said it more drawn out				SE	028SE
67.915086	029	the word fool sounded like it had a accent in				YH	029YH
30.307878	030	Rushed accented				SE	030SE
44.892824	030	Just accented				SE	030SE
51.110381	030	Duck accented				SE	030SE
49.691281	032	the pronunciation of the ck in duck shows the accent				YH	032YH
44.132897	033	long with hard g				SE	033SE
51.060761	033	overcooming				SE	033SE
56.38083	033		True			SE	033SE
64.300729	033	oonfortunately				SE	033SE
67.340656	033	that 'e was				SE	033SE
44.517374	034	after				SE	034SE
18.494711	035	short company and fun				SE	035SE
31.323883	035	long vowel in safety				SE	035SE
35.770813	035	pleasure				SE	035SE
44.299242	035	after				SE	035SE
55.70154	035	forest				SE	035SE
64.753094	035	sound of unfortunately				SE	035SE
50.395493	036	pronunciation of duck				SE	036SE
27.876621	037	'rushed' Midlands?				SE	037SE
31.542494	037	'cousins' Midland?				SE	037SE
50.343129	037	'duck' Northern				SE	037SE
65.65492	037	'unfortunately' Northern				SE	037SE
8.486685	038	hint of Lancashire accent				YH	038YH
27.548222	038	hint of Lancashire accent				YH	038YH
44.329658	038	hint of Lancashire accent				YH	038YH
7.052432	039	watch his flocks is accented				YH	039YH
18.100821	039	fun is longer				YH	039YH
41.791807	039		True			YH	039YH
57.372208	039	sheep is accented				YH	039YH
74.32326	039	feast is longer				YH	039YH
16.129748	040	company				SE	040SE
27.557224	040	homes				SE	040SE
49.839273	040	duck				SE	040SE
55.928631	040	forest				SE	040SE
64.927966	040	unfortunately - different to last one				SE	040SE
8.409556	042		True			SE	042SE
11.230917	042		True			SE	042SE
14.590353	042	Short "a" sound on "afternoon"				SE	042SE
16.769554	042		True			SE	042SE
18.379991	042	Fun=fon				SE	042SE
27.202189	042	rushed=roshed				SE	042SE
30.738005	042	cousins = cossins				SE	042SE
43.955838	042	Short "a" sound on "after"				SE	042SE
49.864916	042	duck = dock				SE	042SE
65.219623	042		True			SE	042SE
71.699369	042		True			SE	042SE
16.468467	045	also sounded manchester				YH	045YH
44.529334	045	i was clkicking on long which she pronounced longg				YH	045YH
18.473783	046	pronunciation 'fun'				SE	046SE
26.065761	046	pronunciation 'heard'				SE	046SE
44.165394	046	pronunciation 'long after' (hard /g/ sound)				SE	046SE
59.972265	046	pronunciation 'course'				SE	046SE
65.006851	046	pronunciation 'unfortunately'				SE	046SE
68.133401	046	pronunciation 'fool'				SE	046SE
11.433643118997	047	“Ain” sounds to be emphasised				YH	047YH
29.4032287033521	047	“His” sounds like the “h” is less pronounced and emphasised.				YH	047YH
46.642932084665	047	“Afta” rather than “after”				YH	047YH
16.509538	048	good plan				SE	048SE
23.931476	048	wolf				SE	048SE
50.823334	048	duck				SE	048SE
13.723023	050	The short foot sounded manc				SE	050SE
46.839117	050	Zoo was pronounced different entry				SE	050SE
67.908841	050	Fool sounded northern likely manc				SE	050SE
13.1225877053298	052	Strong t in mountain				YH	052YH
39.5336545900007	052	Very clear “again”				YH	052YH
50.039018	053	vowel sound				YH	053YH
7.45848	055	once				SE	055SE
11.619951	055	foot				SE	055SE
15.723646	055	plan and company				SE	055SE
18.625225	055	fun				SE	055SE
27.673883	055	rushed				SE	055SE
30.244902	055	cousins				SE	055SE
31.723409	055		True			SE	055SE
44.467839	055	after				SE	055SE
50.439377	055	duck				SE	055SE
68.315231	055	fool				SE	055SE
71.461217	055	bother us				SE	055SE
9.36129102633929	056	Flock sounded northern				SE	056SE
13.347906	057	Afternoon sounds distinctive				SE	057SE
16.180457	057	company				SE	057SE
18.199782	057	fun				SE	057SE
27.359626	057	rushed				SE	057SE
31.028942	057	cousins				SE	057SE
50.040741	057	duck				SE	057SE
64.969812	057	unfortunately				SE	057SE
40.7300858156539	058		True			YH	058YH
47.373582	059	the g at the end of looking was pronounced like the g in goat, instead of ng being a nasal sound. I'm not sure where this is from but i'm sure it's a dialectal feature				YH	059YH
12.3690832393745	060	The a of dark sounded a bit long				YH	060YH
16.8338702063626	060	For himself sounds like one word				YH	060YH
19.2148496919906	060	Fun was like fon				YH	060YH
27.4775418917211	060	Rushed the r sounded a bit like a w				YH	060YH
29.594307370729	060	Safety just sounded like safeteh				YH	060YH
44.8945234480285	060	Long - the g was pronounced a bit long				YH	060YH
61.1383031229575	060	Out - the t wasn’t pronounced				YH	060YH
62.726010651576	060	Before - the for sounded a bit like faw				YH	060YH
67.7217735560895	060	Trying - sounded like tryin - the g wasn’t pronounced				YH	060YH
18.982616	061	fun - un sound				YH	061YH
26.031943	061	heard - eard - longer sound				YH	061YH
29.849097	061	safety - afety sound				YH	061YH
31.323312	061	cousins- usins souns				YH	061YH
37.026309	061	later - ayter sound				YH	061YH
56.263877	061	threaten - eaten sound				YH	061YH
64.397595	061	unfortunatelty - for sound				YH	061YH
67.705634	061	fool - oool				YH	061YH
37.526507	062	cant place the accent but that word she said so and much sounded familiar				SE	062SE
42.972883	062	successful had a slant sound to it				SE	062SE
44.2871	062	again sucseefu				SE	062SE
55.395611	062	come sounds northen like newcastle but weaker				SE	062SE
17.78204	063	sounded like she was from sunderland up north				SE	063SE
50.592184	064	duck had a long u				YH	064YH
13.247683	067	pronunciation of hot				SE	067SE
31.323959	067	Pronunciation of vowels in cousin				SE	067SE
6.78939868931043	068	Used				YH	068YH
15.8551994392271	068	Plan				YH	068YH
18.6296007309724	068	Fun				YH	068YH
36.0868248552813	068	Pleasure				YH	068YH
44.8852852303088	068	Wolf				YH	068YH
50.5820236892587	068	Duck				YH	068YH
21.716884	070	how they said "after"				SE	070SE
8.544284	071	A gentle but yorkshire tone				YH	071YH
68.571008	071	elongated pronunciation of the oo in fool				YH	071YH
16.463518	073	The pronunciation of company				YH	073YH
23.693714	080	The way the lady pronounced the words reminded me of manchester accent				YH	080YH
49.907937	080		True			YH	080YH
71.180047	080		True			YH	080YH
11.047345	081	mountain				SE	081SE
18.300141	081	company				SE	081SE
31.700834	081	cousins				SE	081SE
49.265493	081	duck				SE	081SE
65.395631	081	unfortunately				SE	081SE
67.810694	083	I believe at this point I could recognise a Manchester accent				SE	083SE
8.463573	084	the way she pronounced fields				YH	084YH
14.462553	084	sounded from yorkshire				YH	084YH
18.050221	084	yorkshire sounding				YH	084YH
21.384527	084		True			YH	084YH
23.654962	084	yorkshire sounding				YH	084YH
32.367065	084	sounded from where i am from				YH	084YH
35.774474	084		True			YH	084YH
44.215262	084	sounded yorkshire				YH	084YH
57.170879	084	sounded familiar				YH	084YH
60.975613	084	sounds from where my frined is from				YH	084YH
73.789965	084	sounded yorkshire				YH	084YH
12.249866	087	pronunciation on mountain				YH	087YH
44.827698	087	pronunciation and linking of long after				YH	087YH
64.692424	087	pronunciation on unfortunatley				YH	087YH
68.321863	087	pronunciation on fool				YH	087YH
10.099501	088	Recognised the accent				YH	088YH
14.035623	088	Recognised the accent				YH	088YH
46.805238	088	Recognised the accent				YH	088YH
50.743242	088	Recognised the accent				YH	088YH
63.021609	088	Recognised the accent				YH	088YH
16.609683	091		True			YH	091YH
44.198914	091	word long, ggg				YH	091YH
61.900109	091	no t in out				YH	091YH
13.529274	092	dropped t from hot				YH	092YH
39.539342	092	pronunciation of again				YH	092YH
45.329501	092	hard g in long				YH	092YH
50.086961	092	diet pronunciation				YH	092YH
71.518752	092	again pronunciation				YH	092YH
13.4133667556602	093	Hot afternoon contains a slight accent				YH	093YH
64.5515251423081	093	Before contains a slight accent				YH	093YH
71.3504492236654	093	Again contains a slight accent				YH	093YH
24.869713349	094	I thought the wolf word sounded unusual				YH	094YH
62.054314027	094		True			YH	094YH
33.3678218180011	096	northern accent				YH	096YH
27.824355	098	homes- O sounds distinct				YH	098YH
8.335309	099	flocks				YH	099YH
16.182945	099	company				YH	099YH
20.50572	099	raising his fist				YH	099YH
27.597432	099	rushed				YH	099YH
32.264593	099	cousins				YH	099YH
45.275599	099	wolf				YH	099YH
49.708474	099	chicken 'n' duck				YH	099YH
67.992877	099	fool				YH	099YH
74.369719	099	wolf				YH	099YH
8.659795	100	fields almost sounds like it has two syllables				SE	100SE
16.421043	100		True			SE	100SE
18.26848	100	fun doesn't have the uh sound				SE	100SE
27.094988	100		True			SE	100SE
44.091564	100	after sounds like aff				SE	100SE
50.288752	100	duck sounds like 'dock'				SE	100SE
67.649387	100		True			SE	100SE
27.603349	101		True			SE	101SE
44.162253	101	It was the word 'long' that had an accent on it.				SE	101SE
55.74093	101	The word 'forest' just had some kind of accent on it.				SE	101SE
16.097149	102	you can proper hear the ladys accent				YH	102YH
13.340749	108	long a in afternoon				SE	108SE
13.42199	108	long a				SE	108SE
29.730712	108	the e sound at the end of safety				SE	108SE
64.472546	108	e sound at the end of unfortunately				SE	108SE
17.2621193106619	110	pronunciation of "fun"				SE	110SE
19.5069494356398	110	pronunciation of "fist"				SE	110SE
24.8011164778593	110	pronunciation of "they"				SE	110SE
38.3118980193971	110	pronunciation of "trick"				SE	110SE
44.5749709762175	110	pronunciation of "wolf"				SE	110SE
52.5551900725294	110	pronunciation of "being"				SE	110SE
65.8476497395101	110	pronunciation of "unfortunately"				SE	110SE
69.7669211562349	110		True			SE	110SE
74.4577143939636	110	pronunciation of "feast"				SE	110SE
8.60223	111	the word fields				YH	111YH
10.490605	111	the word foot				YH	111YH
16.539371	111	himself				YH	111YH
27.642516	111	homes				YH	111YH
29.956391	111	safety				YH	111YH
40.204062	111	the way the s was sounded				YH	111YH
43.2812	111	the way l was sounded out				YH	111YH
49.428713	111	'du' was said				YH	111YH
57.139525	111	sheep was said				YH	111YH
65.08438	111	'vill' was said				YH	111YH
10.77093	112	Accent				YH	112YH
46.021633	115	after				YH	115YH
51.645386	115	duck				YH	115YH
33.252747	116	The way she said Short				YH	116YH
49.940017	116		True			YH	116YH
64.694433	116	The way she pronounced unforauntly				YH	116YH
11.702426	118	the pronunciation of mounTAIN				YH	118YH
18.714852	118	hard U in fun				YH	118YH
23.846462	118	wolf sounded short & sharp				YH	118YH
24.322471	118	wolf sounded short & sharp				YH	118YH
44.152312	118	short 'a' in after				YH	118YH
50.131451	118	hard U in duck				YH	118YH
64.841292	118	end of 'unfortunately' sounded as 'le'				YH	118YH
7.32526194600863	119	She said he’s instead of his				SE	119SE
10.8161310300145	119	Ow sound in mountain				SE	119SE
18.5706434653429	119	The accent of the word				SE	119SE
27.4070905653309	119	The o in homes was held onto				SE	119SE
38.707815489682	119	Pronounced again instead of agen				SE	119SE
44.4214541240097	119	Ow sound in wolf				SE	119SE
50.4080821593412	119	Pronounced it dook				SE	119SE
61.9633582690102	119	The o sound in before				SE	119SE
11.25062	121	The sound of the r in forest				SE	121SE
18.207761	121	pronounciation of the word little				SE	121SE
44.260093	121	Pronounciation of the word long				SE	121SE
50.094435	121	Pronounciation of the words diet and duck				SE	121SE
55.774555	121	The word forest				SE	121SE
59.395407	121	The word threaten				SE	121SE
67.625533	121	The word third				SE	121SE
12.314257	122	accent on mountain				SE	122SE
18.341965	122	accent on fun				SE	122SE
44.198505	122	accent on after				SE	122SE
50.39711	122	accent on duck				SE	122SE
15.635487	123	strong a sound on 'plan'				YH	123YH
16.809024	123	soft h sound on 'himself'				YH	123YH
25.944013	123	soft h sound on 'him'				YH	123YH
27.476598	123	stong o sound in 'homes'				YH	123YH
45.324058	123		True			YH	123YH
56.561859	123	quick pronounciation of 'threaten'				YH	123YH
11.047776	124	The way she says flocks				SE	124SE
17.414082	124	The ways she says company				SE	124SE
68.15993	124	The way she says fool				SE	124SE
11.108577	125	The way forest was pronounced				SE	125SE
11.649616	126	Pronunciation of the word "Forest"				SE	126SE
13.711843	126	Pronunciation of the word "plan"				SE	126SE
15.996197	126	Pronunciation of the word "have"				SE	126SE
23.74292	126		True			SE	126SE
27.8645	126	pronunciation of the word "Homes"				SE	126SE
37.222425	126		True			SE	126SE
43.817287	126	pronunciation of the word "after"				SE	126SE
47.984832	126	pronunciation of the word "Zoo"				SE	126SE
67.601899	126	pronunciation of the word "Fool"				SE	126SE
32.550068	128	I didnt really notice any fluctuations in her voice that would help me identify this so it would be a guess.				SE	128SE
44.368245	129	Sounded like a yorkshire tone				SE	129SE
18.335209	133	"fun" is pronounced in a very distinctive way				SE	133SE
30.284441	133	the way that "safety" is pronounced				SE	133SE
49.983108	133	"duck" very northern sounding				SE	133SE
64.719013	133	the "ly" part of unfortunately				SE	133SE
18.332558	135	Fun sounded manc				SE	135SE
45.697967	135	Wolf sounded manc				SE	135SE
50.374776	135	Chicken and duck sounded manc				SE	135SE
