# Supplementary material for: Feature attention and accent recognition: human listeners’ responses to five Northern English accents
Source: Front Psychol. 2025 Dec 4;16:1613018. doi: 10.3389/fpsyg.2025.1613018 (PMC12713536; doi:10.3389/fpsyg.2025.1613018)
Supplement: Supplementary file 7 [file Data_Sheet_7.csv]

time	uid	comment	dk	accident	noClick	region	uidReg
7.577115	011	short "to" sound				YH	011YH
13.666881	011		True			YH	011YH
15.972909	011	was in the "oon" bit in "afternoon". Very newcaslte-like				YH	011YH
6.92165	013	The words 'poor' and 'shepherd', especially the way they don't pronounce the end of the word.				SE	013SE
12.44767	013	The pronunciation of 'near' and 'foot'.				SE	013SE
15.387826	013	'hot afternoon', especially the a sound at the beginning of 'afternoon'.				SE	013SE
20.175081	013	Not pronouncing the two ts in 'little'.				SE	013SE
23.891135	013	The word 'to'.				SE	013SE
46.906848	013	The end of 'however'.				SE	013SE
50.221026	013	The pronunciation of 'looking'.				SE	013SE
63.152289	013	The pronunciation of 'down to'.				SE	013SE
10.624686	016	they way she says ark sounds gordie				YH	016YH
13.08479	016	the way she says mountain sounds gordie				YH	016YH
15.777839	016	the way she says noon sounds gordie				YH	016YH
20.789264	016	little fun sounds gordie				YH	016YH
40.031649	016	'later' but this time it sounds irish				YH	016YH
42.061561	016	once more sounds gordie				YH	016YH
54.998071	016	coming sounds gordie accent				YH	016YH
61.315109	016	threaten sounds gordie				YH	016YH
69.262951	016		True			YH	016YH
73.518082	016	third sounds a little gordie				YH	016YH
7.115668	019	strong accent				YH	019YH
60.509544	019	strong accent				YH	019YH
12.288852	022	Shortened pronunciation of mountain				SE	022SE
15.385518	022	Extended oo sound				SE	022SE
20.228816	022	Fuller sound on fun				SE	022SE
28.13538	022		True			SE	022SE
41.79285	022		True			SE	022SE
12.905286	023	the speaker says mount-in which indicates a north east accent				SE	023SE
28.694609	023	the heard instead of they heard indicates a north east accent				SE	023SE
30.927381	023	homes is drawn out to almost two syllables				SE	023SE
7.493694	024	once				SE	024SE
13.17487	024	foot				SE	024SE
20.559349	024	company				SE	024SE
32.017643	024	concern				SE	024SE
39.897406	024	later				SE	024SE
50.364569	024	looking				SE	024SE
63.563138	024	down				SE	024SE
7.044348	025	Poor "poo er"				SE	025SE
7.428681	025	Shephad instead of shepherd				SE	025SE
9.99297	025	Feeelds rather than fields				SE	025SE
12.47171	025	Fut instead of foot				SE	025SE
15.884008	025	Pronunciation of mountain				SE	025SE
20.943937	025	Dropping the "t" s in little				SE	025SE
24.994476	025	Dropping the g in shouting				SE	025SE
34.026017	025	Safety				SE	025SE
47.181585	025	Dropping the t in not				SE	025SE
50.187574	025	a fter (not arh fter)				SE	025SE
53.394792	025	Vowel sound in duck				SE	025SE
58.619196	025	Out				SE	025SE
63.300205	025	Dropping the g from racing				SE	025SE
64.064628	025	Down				SE	025SE
73.339926	025	Tryin' and pronunciation of time				SE	025SE
13.498887	026	the world fields				SE	026SE
15.897859	026	the oo in afternoon and good are elongated				SE	026SE
47.511376	026	how after is pronounced				SE	026SE
71.95109	026	the pronunciation of unfortunately and fool				SE	026SE
20.406575	028	Everything the speaker said sounded like my family				SE	028SE
23.623354	028	sounded like my family who are from the northeast				SE	028SE
27.897579	028					SE	028SE
30.38904	028	Home sounded like how my family speak				SE	028SE
32.653275	028		True			SE	028SE
35.469411	028	Short sounded like shurt				SE	028SE
39.811497	028		True			SE	028SE
41.527771	028	Again sounded like ageein				SE	028SE
45.57112	028		True			SE	028SE
49.908601	028		True			SE	028SE
55.202691	028	The word overcoming.				SE	028SE
58.55007	028		True			SE	028SE
62.946112	028		True			SE	028SE
64.734633	028	The word course				SE	028SE
66.126435	028		True			SE	028SE
68.951492	028	The word unfortunately				SE	028SE
8.998268	029	the tone and pronounce of the words				YH	029YH
13.147151	029	the accent of certain words				YH	029YH
15.954291	029	again the accent and prounouce of the words				YH	029YH
50.719882	029					YH	029YH
12.53395	030	Mountain accented				SE	030SE
39.152462	030	Much accented				SE	030SE
50.290955	030	Looking accented				SE	030SE
72.165197	030	Fool accented				SE	030SE
11.242543	032	the word Forest had a strong accent				YH	032YH
13.30109	032	the word mountain had a strong accent i just pressed it abit late				YH	032YH
63.833456	032	the word village had a strong accent i just pressed it abit late				YH	032YH
7.152825	033	poor pronounced poo-ur				SE	033SE
12.712686	033	moun'ain				SE	033SE
15.912734	033	afft'noon				SE	033SE
24.088696	033	raising is fist e ran				SE	033SE
28.856586	033	soon as thi heard				SE	033SE
40.016732	033		True			SE	033SE
50.056658	033	loo'in for a change				SE	033SE
53.024649	033		True			SE	033SE
63.960606	033	racin				SE	033SE
66.408631	033		True			SE	033SE
8.596558	034	poor				SE	034SE
13.056429	034	foot & mountain				SE	034SE
15.871903	034	afternoon				SE	034SE
39.888921	034	later				SE	034SE
73.059169	034	go away				SE	034SE
8.823416	035	extra sound in shepherd				SE	035SE
12.585417	035	missed sound in mountain				SE	035SE
15.464303	035	short vowels in hot and good				SE	035SE
20.40617	035	company and fun short vowels				SE	035SE
24.977067	035	shouting without a g				SE	035SE
28.664835	035	sound of heard				SE	035SE
39.80636	035	sound of pleasure				SE	035SE
50.046456	035	that had				SE	035SE
56.792771	035	short overcoming				SE	035SE
73.351472	035	time				SE	035SE
10.739673	036	flocks				SE	036SE
14.18851	036	the word foot				SE	036SE
24.064174	036	ran down, the pronunciation of down				SE	036SE
29.021677	036		True			SE	036SE
53.948524	036	duck				SE	036SE
63.490789	036	down to, downt				SE	036SE
13.1939	037	Sounded from the North East				SE	037SE
18.002857	037	As above - Newcastle				SE	037SE
20.964331	037	Northern				SE	037SE
25.184217	037	'shoutin' NE				SE	037SE
50.180748	037	Sounded North Eastern				SE	037SE
53.265555	037	'duck' - northern				SE	037SE
10.844263	038	Northeast accent				YH	038YH
12.952618	038	Northeast accent				YH	038YH
15.380258	038	Northeast accent				YH	038YH
17.459692	038	Northeast accent				YH	038YH
19.973912	038	Northeast accent				YH	038YH
23.857035	038	Northeast accent				YH	038YH
32.554257	038	Northeast accent				YH	038YH
39.934126	038	Northeast accent				YH	038YH
45.234285	038	Northeast accent				YH	038YH
52.328777	038	Northeast accent				YH	038YH
56.705171	038	Northeast accent				YH	038YH
60.217042	038	Northeast accent				YH	038YH
63.22553	038	Northeast accent				YH	038YH
68.927853	038	Northeast accent				YH	038YH
71.436205	038	Northeast accent				YH	038YH
78.502869	038	Northeast accent				YH	038YH
6.718153	039	the pronunciation of poor				YH	039YH
12.871479	039	foot is said in a characteristic way				YH	039YH
18.092309	039	thought up a good plan is characteristic				YH	039YH
23.945781	039	down to the sounds very accented				YH	039YH
25.231683	039	the pronunciation of wolf				YH	039YH
27.514209	039	they heard was characteristic				YH	039YH
35.59819	039	with him was very characteristic				YH	039YH
56.014404	039	overcoming its fear sounds accented				YH	039YH
63.933828	039	the word down is accented				YH	039YH
72.233264	039	fool them was accented				YH	039YH
12.839749	040	foot of a mountain				SE	040SE
16.623951	040	hot afternoon				SE	040SE
24.174922	040	shouting				SE	040SE
44.090638	040		True			SE	040SE
50.476347	040	looking, chicken and duck				SE	040SE
63.459368	040	down to the village				SE	040SE
6.852088	042	once = woonce				SE	042SE
7.457371	042		True			SE	042SE
12.586575	042	"tha food offa"				SE	042SE
16.318097	042	short a in afternoon				SE	042SE
20.469923	042	"lit'ul"				SE	042SE
24.794336	042	down = doon				SE	042SE
28.746983	042	"as soon as TH heard him"				SE	042SE
39.79714	042	days = dees				SE	042SE
46.783115	042	short a in after				SE	042SE
50.047431	042	lookan				SE	042SE
52.610536	042		True			SE	042SE
56.608968	042		True			SE	042SE
63.041588	042	"doon"				SE	042SE
70.119363	042	"aall"				SE	042SE
72.849412	042	time = tayme				SE	042SE
39.748982	043	SEEMED TO AT THE STRONGEST THE ACCENT				YH	043YH
7.363758	045	shepheard pronounced shep had.				YH	045YH
12.502211	045	pronounced fut				YH	045YH
15.826347	045	hot pronounced the geordie way				YH	045YH
56.565795	045		True			YH	045YH
8.894818	046	the pronounciation of shepherd				SE	046SE
13.508832	046	pronounciation of 'foot of a mountain'				SE	046SE
17.079458	046	pronounciation of afternoon				SE	046SE
20.671782	046	pronounciation 'little' ( dropped ts gl				SE	046SE
29.254357	046	pronunciation of 'heard him' as heard'm				SE	046SE
35.954848	046	pronounciation 'cousins'				SE	046SE
44.02613	046	pronounciation of 'successful'				SE	046SE
50.085544	046	general pronunciation/accent				SE	046SE
56.790682	046	general pronunciation/accent				SE	046SE
61.582476	046	pronunciation 'racing'				SE	046SE
63.762318	046	general pronunciation/accent				SE	046SE
69.488904	046	pronunciation 'unfo'rtunately				SE	046SE
72.623967	046	pronunciation 'unfo'rtunately				SE	046SE
6.7086806970135	047	The way she said the final syllable of Shepard.				YH	047YH
6.92066885865256	047		True			YH	047YH
7.32444899800748	047		True			YH	047YH
8.81241099999935	047	As above.				YH	047YH
8.87948782065989	047	The way she pronounces the “ock” in flocks.				YH	047YH
12.874108726682	047	The way she drops the “n” and emphasises the “ai”				YH	047YH
15.6155535140257	047	The way she pronounces “noon” is elongated.				YH	047YH
47.0076081480069	047	“Not long after” sounds like she’s said it as one word.				YH	047YH
50.0150002013303	047	“Change” sounds a little like it has an “I” after the “A”.				YH	047YH
56.7351869773432	047	The way she pronounces “shot”.				YH	047YH
63.1207533656592	047	“Village” sounds like it has a “y” in before the “g”.				YH	047YH
78.9189651587155	047	It was meant to be on “feast”.				YH	047YH
7.264502	048	boy				SE	048SE
12.984363	048	mountain				SE	048SE
16.316438	048	hot afternoon				SE	048SE
25.862119	048	shouting				SE	048SE
41.586738	048	exactly				SE	048SE
72.69015	048	fool				SE	048SE
12.534706	049	mountain accent				SE	049SE
6.931508	050	Her accent is quite distinct and so I clicked early				SE	050SE
25.86136	050	It was the way she said the word first, just had a bit of a twang to it.				SE	050SE
43.871324	050	Just emphasised where I thought she was from more with the word successful				SE	050SE
56.763709	050	The word shot was quite powerful				SE	050SE
7.19075410633571	052	“Poor” “Shepard” accent				YH	052YH
12.9523565603335	052	Oo sounds like U				YH	052YH
15.7599362106666	052	Long ooo on afternoon				YH	052YH
23.9272656163366	052	Down to said as if it’s a conjoined work				YH	052YH
50.5002307446649	052	Long ooo				YH	052YH
64.0489038636635	052	Down to conjoined				YH	052YH
8.535713	053	sound of word				YH	053YH
12.672242	053	missing t pronounces				YH	053YH
24.023158	053	pronunciation				YH	053YH
40.393349	053	pronunciation				YH	053YH
63.183673	053	pronunciation				YH	053YH
24.0639	054		True			YH	054YH
32.589659	054		True			YH	054YH
49.958594	054	detected accent in that word				YH	054YH
7.206542	055	poor shepherd boy				SE	055SE
7.77005	055	flocks				SE	055SE
9.202983	055		True			SE	055SE
10.474733	055		True			SE	055SE
12.837908	055	foot				SE	055SE
13.842803	055	mountain				SE	055SE
18.005013	055	hot afternoon				SE	055SE
21.020533	055	little fun				SE	055SE
25.382519	055	shouting				SE	055SE
29.418763	055	heard				SE	055SE
31.092679	055	homes				SE	055SE
40.494584	055	later				SE	055SE
42.280665	055	he				SE	055SE
50.657399	055	looking				SE	055SE
53.407016	055	duck				SE	055SE
57.482794	055	out				SE	055SE
61.824705	055	began				SE	055SE
63.932625	055		True			SE	055SE
72.416296	055	fool				SE	055SE
74.660406	055	bother us				SE	055SE
9.00756465136772	056	Shepherd sounded like Byker Grove				SE	056SE
9.118169	057	The word poor is distinctive				SE	057SE
12.233072	057	mountain is distnctive				SE	057SE
15.822246	057	afternoon is distnctive				SE	057SE
20.642087	057	company is distnctive and fun				SE	057SE
43.45133	057	he is pronounced 'ee				SE	057SE
51.364408	057	lookin'				SE	057SE
53.368477	057	duck				SE	057SE
78.79477	057	feast				SE	057SE
8.89189895900105	058	I was sure then wich accent it was				YH	058YH
7.04481944695373	060	Poor - sounds like ‘pewer’				YH	060YH
8.15780810088478	060	Shepherd - the p& the h we’re staccato & the h was missing				YH	060YH
12.5409267146793	060	Foot - the t wasn’t pronounced clearly				YH	060YH
13.5241732846558	060	Mountain sounded like ‘mowt-n’				YH	060YH
16.6724564410587	060	Hot & afternoon - they weren’t pronounced clearly				YH	060YH
20.4385365607762	060	Little - the t’s weren’t pronounced. Sounded like ‘li-ul’				YH	060YH
24.1872191930203	060	Down to the - sounded like ‘dahn ‘oo the’				YH	060YH
39.9347304710679	060	Later - the t wasn’t pronounced				YH	060YH
41.6497063309704	060	Trick sounded like trih				YH	060YH
50.4341429508326	060	Looking sounded like loohin				YH	060YH
60.817549673577	060	Threaten - sounded like thre-en				YH	060YH
63.3474632503058	060	Down to - no t pronounced				YH	060YH
72.9164896402188	060	Trying sounded like tryin				YH	060YH
6.896705	061	Boy - regional pronunciation				YH	061YH
8.88585	061	Flock - regional pronunciation				YH	061YH
12.959513	061	foot - 'ooo' sound				YH	061YH
15.836008	061	afternoon - 'ooo' sound				YH	061YH
20.66747	061	fun - short 'un' sounds				YH	061YH
24.233503	061	'to the' sound				YH	061YH
25.523651	061	'wolf wolf'				YH	061YH
26.201492	061	'woolf woolf' oo sound				YH	061YH
28.450631	061	villagers, pronounced with a short regional accent				YH	061YH
48.009221	061	wolf 'oo' sound				YH	061YH
49.458077	061	looking - ooo sound				YH	061YH
51.681614	061	chicken - short vowel sounsf				YH	061YH
55.21736	061	'overcoming'				YH	061YH
63.175625	061	down to the 'regional'				YH	061YH
69.3031	061	village - pronunciation				YH	061YH
72.105373	061	fool - 'oo' sound				YH	061YH
76.083881	061	'us'				YH	061YH
9.903327	062	poor				SE	062SE
16.050079	062	afternoon sounded defo Newcastle				SE	062SE
16.301249	062	company				SE	062SE
16.514284	062	afternoon had the slant on				SE	062SE
28.863341	062	villagers all, how she went from the word to the next				SE	062SE
50.088271	062	wolf that sounded accent both together				SE	062SE
51.967642	062	looking				SE	062SE
32.539841	063	safety is clipped				SE	063SE
41.825102	063	exactly is shortened				SE	063SE
63.563151	063	racing was shortened to racin				SE	063SE
6.8328	064	poor pronounced pua				YH	064YH
13.339011	064	mountain pronounced mounun				YH	064YH
16.048864	064	mountain pronounced mounun				YH	064YH
24.097363	064	raaaaaising pronounced without the g				YH	064YH
40.122048	064	later pronounced lada				YH	064YH
50.377688	064	looking pronounced with g at the end				YH	064YH
63.111674	064	racing pronounced with out g at the end				YH	064YH
7.309693	065	The way the word once was pronounced				YH	065YH
11.210191	065	the way the word flocks wassaid				YH	065YH
15.82737	065	the way mountain and hot were said				YH	065YH
28.336804	065	the way heard was said				YH	065YH
47.791767	065	pronouciation ofjust				YH	065YH
50.638108	065	just				YH	065YH
63.886791	065	The way racing was said				YH	065YH
69.69247	065	the way unfortunately said				YH	065YH
7.851388	067	Tough I identified accent here				SE	067SE
12.943969	067	The way she pronounced foot				SE	067SE
9.64080262102286	068	Flocks				YH	068YH
12.097279329385	068	Foot				YH	068YH
20.5404406620512	068	Fun				YH	068YH
30.5509981622914	068	Homes				YH	068YH
50.091202495582	068	Looking				YH	068YH
63.2682498283763	068	Down				YH	068YH
69.3940399942645	068		True			YH	068YH
56.333744	070	the word "duck"				SE	070SE
8.789212	071	The 'ooer' sound in poor an harsher transition between p and h in shepher				YH	071YH
50.062968	071	'oo' in looking pronounced more of a 'u' sound				YH	071YH
63.283392	071	Almost a lack of spacing between down and to				YH	071YH
12.813951	073	The word mountain				YH	073YH
9.281992	080	Possibly the most easiest accident to grt right in the country unmistakenly Geordie newcastle				YH	080YH
6.626509	081	poor				SE	081SE
8.153644	081	shepherd				SE	081SE
10.957243	081	forest				SE	081SE
12.52391	081	mountain				SE	081SE
17.56925	081	company				SE	081SE
24.05799	081	village				SE	081SE
28.088412	081		True			SE	081SE
34.058679	081	cousins				SE	081SE
51.37554	081	duck				SE	081SE
59.703673	081	threaten				SE	081SE
69.206415	081		True			SE	081SE
6.803384	082	poor she dropped some of the letters				YH	082YH
15.821223	082	afternoon was said with a drawn out ooh				YH	082YH
20.133781	082	all double oo's are drawn out				YH	082YH
28.850727	082	dropped the H on heard				YH	082YH
63.207073	082	village said with a twang				YH	082YH
7.131014	083	Because I could pick up on the Newcastle accent in this sentence				SE	083SE
8.793383	083	Because I could pick up on the Newcastle accent in this sentence				SE	083SE
13.200205	083	The word mountain was said in an obvious Newcastle accent				SE	083SE
15.437743	083	Because I could pick up on the Newcastle accent in this sentence				SE	083SE
17.940611	083	Because I could pick up on the Newcastle accent in this sentence				SE	083SE
20.332063	083	Because I could pick up on the Newcastle accent in this sentence				SE	083SE
23.904244	083	Because I could pick up on the Newcastle accent in this sentence				SE	083SE
28.747571	083	Because I could pick up on the Newcastle accent in this sentence				SE	083SE
35.785915	083	Because I could pick up on the Newcastle accent in this sentence				SE	083SE
38.630237	083	Because I could pick up on the Newcastle accent in this sentence				SE	083SE
41.65915	083	Because I could pick up on the Newcastle accent in this sentence				SE	083SE
43.775059	083	Because I could pick up on the Newcastle accent in this sentence				SE	083SE
49.91729	083	Because I could pick up on the Newcastle accent in this sentence				SE	083SE
52.933624	083	Because I could pick up on the Newcastle accent in this sentence				SE	083SE
56.536557	083	Because I could pick up on the Newcastle accent in this sentence				SE	083SE
63.514841	083	Because I could pick up on the Newcastle accent in this sentence				SE	083SE
68.885777	083	Because I could pick up on the Newcastle accent in this sentence				SE	083SE
71.762539	083	Because I could pick up on the Newcastle accent in this sentence				SE	083SE
7.574246	084	geordie accent way she pronounced 'poor'				YH	084YH
8.829793	084	'flocks' sounded geordie				YH	084YH
12.994383	084	newcastle accent				YH	084YH
20.826931	084	'fun' sounded northern				YH	084YH
50.280831	084	'looking' sounded gerodie				YH	084YH
7.858043	085	sounded like wotch				YH	085YH
12.647003	085	sounded like mounten				YH	085YH
16.007833	085	sounded like oop				YH	085YH
20.719736	085	sounded like foon				YH	085YH
28.42819	085	sounded like villedgers				YH	085YH
31.877045	085		True			YH	085YH
38.921647	085	sounded like des				YH	085YH
49.995672	085	sounded like fora				YH	085YH
53.289155	085	sounded like dook				YH	085YH
63.107298	085	sounded like doon				YH	085YH
71.838171	085		True			YH	085YH
7.448814	087	pronunciation on shepard				YH	087YH
12.609782	087	pronunciation and linking of foot of a mountain				YH	087YH
16.038975	087	pronunciation of afternoon				YH	087YH
28.914243	087	pronunciation on heard				YH	087YH
40.122887	087	pronunciation and linking on days later				YH	087YH
50.005281	087	pronunciation on looking				YH	087YH
56.972121	087	pronunciation on being shot				YH	087YH
8.16365	088	Recognised the accent				YH	088YH
9.019251	088	Recognised the accent				YH	088YH
18.299229	088	Recognised the accent				YH	088YH
63.905192	088	Recognised the accent				YH	088YH
7.600688	090	I recognised the accent				YH	090YH
7.051731	091	shepad				YH	091YH
12.548694	091	fut				YH	091YH
15.811038	091	afta nooon				YH	091YH
50.004318	091	lucken				YH	091YH
66.192602	091	aut (out)				YH	091YH
6.990249	092	"pooah"				YH	092YH
14.020022	092		True			YH	092YH
16.091224	092	"aftanoon"				YH	092YH
28.799727	092	the instead of they				YH	092YH
36.799954	092	pronunciation of while				YH	092YH
61.960022	092	the ee in sheep was short				YH	092YH
72.997959	092	pronunciation of time				YH	092YH
7.39225318733156	093	Poor shepherd boy contains very strong accent				YH	093YH
9.06000049032666	093	Flocks contains very strong accent				YH	093YH
13.2115596303058	093	Mountain contains very strong accent				YH	093YH
25.3197685220001	093	Down to the village contains very strong accent				YH	093YH
50.2063847780068	093	Looking for contains very strong accent				YH	093YH
60.6174624550223	093	Began to contains very strong accent				YH	093YH
63.8228581073421	093	Down to contains very strong accent				YH	093YH
66.9584905106925	093	Louder contains very strong accent				YH	093YH
69.5121119183372	093	Villagers contains very strong accent				YH	093YH
73.5843639486787	093	Third time contains very strong accent				YH	093YH
10.014834369	094	Sounded like a Newcastle accent				YH	094YH
13.145299587	094	Sounded like a Newcastle accent with no t in the mountain				YH	094YH
14.367482320003	096	north east accent				YH	096YH
7.022506	097	the way the word poor was said				SE	097SE
8.97158	097		True			SE	097SE
12.761396	097	the way the words foot of a mountain were said				SE	097SE
15.706679	097	the way she said the word he				SE	097SE
19.002345	097	the way the word company was said				SE	097SE
21.069502	097	the pronunciation of the word fun				SE	097SE
28.357143	097	him wasn't said fully				SE	097SE
35.674775	097		True			SE	097SE
41.549329	097	the way the word later was said				SE	097SE
47.069593	097		True			SE	097SE
53.335851	097	the way she said the word duck - the pronunciation of the u sound				SE	097SE
63.658317	097		True			SE	097SE
75.763635	097		True			SE	097SE
12.769777	098	mountain- specific geordie accent				YH	098YH
15.462096	098	afternoon- newcastle accent				YH	098YH
30.36755	098	heard him- erd him				YH	098YH
50.506394	098	looking- missing g to lookin				YH	098YH
63.432761	098	down to the- sounds geordie				YH	098YH
7.963054	099	shepherd				YH	099YH
12.999362	099	mountain				YH	099YH
28.619733	099	heard em				YH	099YH
51.086947	099	looken				YH	099YH
57.154466	099	shot				YH	099YH
73.329705	099	fool				YH	099YH
6.583015	100	poor sounds like pooh - er				SE	100SE
12.819886	100	t in mountain not pronounced				SE	100SE
20.776326	100	company sounds like om not um				SE	100SE
47.124535	100	after sounds like aff not arf				SE	100SE
53.045986	100	duck sounds like dock				SE	100SE
56.836984	100		True			SE	100SE
6.708788	101	'Poor' has the Newcastle twang				SE	101SE
7.20817	101	'Shepherd' has a twang to it which is simple to pick up a Newcastle accent				SE	101SE
17.27239	101		True			SE	101SE
25.023574	101	'down to the' sounds like combined words that would only sound like this with an accent				SE	101SE
40.136087	101	'Later' misses a lot of the 't'				SE	101SE
9.424895	102	because her accent was very strong and familar				YH	102YH
6.709353	107	poor prounced differntly.				SE	107SE
10.231844	107	shepherd & fields pronounced differently to myself				SE	107SE
12.289671	107	foot pronunciation				SE	107SE
13.376784	107	mountain pronunciation				SE	107SE
15.328982	107	afternoon pronunciation				SE	107SE
15.906671	107	thought pronunciation				SE	107SE
17.448366	107	company pronunciation				SE	107SE
18.45311	107		True			SE	107SE
20.36109	107	fun pronunciation				SE	107SE
22.828799	107		True			SE	107SE
32.392089	107		True			SE	107SE
33.888178	107	cousins pronunciation				SE	107SE
35.57175	107	stayed pronunciation				SE	107SE
41.588285	107	the same trick again pronunciation				SE	107SE
47.096412	107	after pronunciation				SE	107SE
49.958084	107	looking pronunciation				SE	107SE
51.313029	107	usual pronunciation				SE	107SE
55.432979	107	All the words here are pronounced differently to me.				SE	107SE
60.940519	107	threaten pronunciation				SE	107SE
63.703076	107	down to the pronunciation				SE	107SE
71.782096	107	tying to fool them pronunciation				SE	107SE
78.822712	107	feast pronunciation				SE	107SE
6.894865	108	poor with two syllables				SE	108SE
15.579454	108	afternoon - dropped t				SE	108SE
28.5382	108	heard as herd				SE	108SE
40.981388	108	exackly				SE	108SE
58.195621	108	ackshully				SE	108SE
75.938913	108		True			SE	108SE
7.10633712370488	110	"poor shepherd boy" - northern accent				SE	110SE
12.7328785393236	110	"mountain" - no "t"				SE	110SE
15.3728427894016	110	"afternoon" pronounced "after noon"				SE	110SE
16.77160549789	110	the "n" is longer than expected				SE	110SE
18.3457982905298	110	"company" - accent				SE	110SE
21.0789009142473	110	pronunciation of "fun"				SE	110SE
23.9192822887991	110	pronunciation of "village"				SE	110SE
28.0254016646808	110	pronunciation of "heard him"				SE	110SE
30.6271506641066	110	pronunciation of "rushed"				SE	110SE
39.7090404146338	110	pronunciation of "he tried"				SE	110SE
49.2687064142697	110	pronunciation of "looking"				SE	110SE
56.6013294555674	110	pronunciation of "overcoming"				SE	110SE
59.0143120388302	110		True			SE	110SE
63.2413729978666	110	pronunciation of "racing down to the village"				SE	110SE
71.6286007477125	110	pronunciation of "them"				SE	110SE
72.7486242059933	110	pronunciation of "third time"				SE	110SE
75.4024004967102	110	pronunciation of "bother"				SE	110SE
78.8453968253968	110	pronunciation of "feast				SE	110SE
8.988061	111	flocks				YH	111YH
12.830769	111	mountain				YH	111YH
15.926447	111	'noon'				YH	111YH
41.678003	111	again				YH	111YH
45.60189	111	'how' voice rises				YH	111YH
50.326853	111	change				YH	111YH
69.746293	111	villagers				YH	111YH
7.829743	112	Exaggeration of vowels				YH	112YH
8.401088	114	I thought the accent was pronounced to recognise its location				SE	114SE
12.835691	114	The pronouncation of foot				SE	114SE
20.545419	114	The pronouncation of fun				SE	114SE
24.361473	114	The pronouncation of village				SE	114SE
40.48458	114	The pronouncation of exactly				SE	114SE
51.175578	114	Pronouncation of diet				SE	114SE
63.497528	114	Pronouncation of village				SE	114SE
12.631198	115	the sound of foot and mountain				YH	115YH
20.632277	115	funs				YH	115YH
29.007296	115	soon				YH	115YH
52.954127	115	usual				YH	115YH
65.055834	115	course				YH	115YH
10.314254	116	The way she said flock				YH	116YH
12.871083	116	The way she said foot				YH	116YH
16.131293	116		True			YH	116YH
20.996264	116	the way she said himself				YH	116YH
28.718076	116	The way she said him				YH	116YH
53.485268	116		True			YH	116YH
66.778306	116	The way she said boy				YH	116YH
72.661269	116	The way she said him				YH	116YH
78.714031	116		True			YH	116YH
7.244195	118	shepherd boy - unmistakingly geordie				YH	118YH
8.010453	118	geordie				YH	118YH
13.339433	118	geordie				YH	118YH
15.765918	118	geordie				YH	118YH
40.25136	118	geordie				YH	118YH
42.062517	118	geordie				YH	118YH
50.212721	118	geordie				YH	118YH
52.813356	118	geordie				YH	118YH
63.331995	118	geordie				YH	118YH
73.061156	118	geordie				YH	118YH
21.9804900346881	119	Raising sounds like raisin the food				SE	119SE
32.4484036343127	119	Of and his sound like one word connected				SE	119SE
40.1632519896742	119	End of exactly is not pronounced				SE	119SE
50.0158530216935	119	Looking is said really quickly				SE	119SE
9.983145	121	'shepherd boy'				SE	121SE
12.980654	121	'foot of a mountain'				SE	121SE
14.685312	121	'hot afternoon'				SE	121SE
20.907268	121	'little fun'				SE	121SE
50.710294	121	the word looking				SE	121SE
63.929631	121	'racing down'				SE	121SE
73.746114	121	the words 'trying' and 'third'				SE	121SE
6.917405	122	heavy accent on boy				SE	122SE
9.4476	122	accent on fields				SE	122SE
12.810305	122	accent on mountain				SE	122SE
15.599656	122	accent on end of afternoon				SE	122SE
18.254581	122	accent on himself				SE	122SE
24.68531	122	wolf is accented				SE	122SE
39.702648	122	accent on exactly				SE	122SE
41.753899	122	accent on trick				SE	122SE
44.524571	122		True			SE	122SE
52.441602	122	accent on chicken				SE	122SE
63.202472	122	accent on down				SE	122SE
69.387314	122	accent on all				SE	122SE
72.94564	122	accent on away				SE	122SE
7.126235	123	interesting o-r sound in 'poor'				YH	123YH
9.157052	123	short 'flocks'				YH	123YH
10.528956	123		True			YH	123YH
12.987936	123	Not much t sound on 'mountain'				YH	123YH
18.931247	123	not much h on 'himself'				YH	123YH
23.987619	123	lack of t sound on 'shouting'				YH	123YH
28.197936	123	lack of y sound on 'they'				YH	123YH
31.759433	123		True			YH	123YH
39.861156	123	short l-y sound on 'exactly'				YH	123YH
41.635668	123		True			YH	123YH
45.516621	123	short end on 'however'				YH	123YH
49.922244	123	fast pronounciation of 'looking'				YH	123YH
56.585714	123	lack of second a sound in 'actually'				YH	123YH
72.04068	123	short t on 'time'				YH	123YH
7.64145	124	The way she pronounces poor Sheppard boy				SE	124SE
9.345752	124	The way she says to flocks				SE	124SE
12.968054	124	The way she says mountain				SE	124SE
21.025832	124	The way she says fun				SE	124SE
50.155846	124	The way she says looking				SE	124SE
64.046392	124	The way she says village				SE	124SE
7.293157	125	The way 'poor shepherd boy' is pronounced				SE	125SE
15.604431	125	The way 'afternoon' was pronounced				SE	125SE
50.213671	125	The way 'looking' was pronounced				SE	125SE
13.002927	126	the word mountain				SE	126SE
24.098989	126	the word village				SE	126SE
30.658081	126	the word homes				SE	126SE
39.837388	126	slightly late, but for the word later				SE	126SE
49.705804	126	slightly late again, but for the word zoo				SE	126SE
63.355554	126	the word down				SE	126SE
72.132607	126	the word fool				SE	126SE
7.135446	128	She sounded like Sarah Milican so knew where she came from here				SE	128SE
33.035257	128					SE	128SE
49.423706	128					SE	128SE
64.091622	128					SE	128SE
73.125813	128					SE	128SE
16.148886	129	first sign of newcastle accsent				SE	129SE
7.118222	133	way that "who" was pronounced				SE	133SE
13.185596	133	cuts of the last part of "mountain"				SE	133SE
23.899995	133	the "ing" part is cut off				SE	133SE
28.566081	133	sounds like from newcastle				SE	133SE
35.920891	133	the way that "while" is pronounced				SE	133SE
50.184655	133	way that "looking" is pronounced				SE	133SE
53.649427	133	"duck" is very distinctive				SE	133SE
63.182325	133		True			SE	133SE
72.768625	133	the way that "time" is pronounced				SE	133SE
8.609082	135	Shepherd was geordie				SE	135SE
13.334937	135	Mountain sounded Geordie				SE	135SE
16.228972	135	Afternoon sounded geordie				SE	135SE
69.885419	135	Unfortunately was geordie				SE	135SE
14.520884	137	the words one hot afternoon				YH	137YH
15.107205	138	mountain I recognised the accent				YH	138YH
23.997496	138	the word shouting gave the accent away				YH	138YH
51.78511	138	chicken				YH	138YH
63.385574	138		True			YH	138YH
