# Supplementary material for: Feature attention and accent recognition: human listeners’ responses to five Northern English accents
Source: Front Psychol. 2025 Dec 4;16:1613018. doi: 10.3389/fpsyg.2025.1613018 (PMC12713536; doi:10.3389/fpsyg.2025.1613018)
Supplement: Supplementary file 8 [file Data_Sheet_8.csv]

time	uid	comment	dk	accident	noClick	region	uidReg
8.251821	011		True			YH	011YH
13.685675	011		True			YH	011YH
25.971711	011		True			YH	011YH
28.000855	011		True			YH	011YH
40.120695	011		True			YH	011YH
41.42614	011		True			YH	011YH
43.128069	011		True			YH	011YH
46.461459	011		True			YH	011YH
58.430732	011		True			YH	011YH
62.91658	011		True			YH	011YH
26.059957	013	The pronunciation of 'homes', particularly the o sound.				SE	013SE
28.168759	013	The pronunciation of 'safety'.				SE	013SE
34.658706	013	Several words but particularly the vowel sound in 'days'.				SE	013SE
58.25527	013	The last syllable of 'unfortunately'.				SE	013SE
13.944201	016	The o in afternoon was over pronounced				YH	016YH
18.735915	016	this time the u in fun was over pronounced				YH	016YH
26.209933	016	the o in concerned was over pronounced				YH	016YH
63.961089	016	the way she shes go like GOOOO				YH	016YH
47.757687	018	I'd heard enough to make my mind up where I thought this accent was from				SE	018SE
10.599963	019	the word dark was pronounced strongly in their accent				YH	019YH
34.49198	019	strong accent				YH	019YH
17.269871	022	Pronunciation of fun				SE	022SE
27.735627	022	safe-teh rather than safe-tee				SE	022SE
30.698712	022	While pronounced with two syllables				SE	022SE
40.121764	022	Aft-ah rather than aft-tur				SE	022SE
13.7781	023	the speakers hard vowels (GUD) depicted a northern accent				SE	023SE
25.86237	023	the pronunciation of homes with a long o indicated a northern accent				SE	023SE
30.494699	023	the pronunciation of while as a two syllable word indicated a northern accent				SE	023SE
38.025461	023	the pronunciation of again indicates a northern accent				SE	023SE
43.083762	023	the pronunciation of zoo indicates a northern accent				SE	023SE
44.956195	023	the hard vowel sound in duck indicates a northern accent				SE	023SE
58.121799	023	unfortunately was said with a northern accent				SE	023SE
62.770613	023	don't has a northern accent				SE	023SE
64.643333	023	again ahs a northern accent				SE	023SE
9.494235	024	I think that was the pronunciation of 'poor'				SE	024SE
15.494801	024	company				SE	024SE
17.513737	024	fun				SE	024SE
26.00149	024	rushed				SE	024SE
27.756838	024	concern				SE	024SE
42.421667	024	just				SE	024SE
46.011642	024	duck				SE	024SE
47.822833	024	overcoming				SE	024SE
58.597954	024	before				SE	024SE
63.42286	024	go				SE	024SE
65.993615	024	so				SE	024SE
25.949774	025	Safety sounded like safe te				SE	025SE
28.428021	025	Cousins sounded like cuzins				SE	025SE
29.783386	025	Stayed sounded like steyed				SE	025SE
34.527897	025	Gave sounded like gev				SE	025SE
40.909978	025	a fter rather than the more southern "ah fter" r				SE	025SE
49.224572	025	Dook rather than duck				SE	025SE
54.559977	025	the word racing, but can't really explain why!				SE	025SE
58.314714	025	The ending of the word unfortunately				SE	025SE
63.007118	025	E rather than he, pronunciation of the words away (a wey) and time (tam)				SE	025SE
64.198561	025	The ai sound in "again".				SE	025SE
7.702707	026		True			SE	026SE
13.537019	026	hot the t is not very pronounced				SE	026SE
24.264456	026		True			SE	026SE
26.153959	026	homes the o sounds elongated as does the a in safety				SE	026SE
45.845186	026	change and duck the vowels seem elongated.				SE	026SE
58.681596	026	the ly of unfortunately sounds like ley				SE	026SE
63.20402	026	go away sounds elongated.				SE	026SE
64.50129	026	go away and again sound elongated.				SE	026SE
13.91533	028		True			SE	028SE
25.754301	028	the word homes- sounded like huumes				SE	028SE
27.875722	028	The word safety				SE	028SE
39.792812	028	The word however				SE	028SE
42.933361	028		True			SE	028SE
45.878026	028		True			SE	028SE
64.127894	028		True			SE	028SE
13.619463	029	something in the voice changed and there was more of a accient than the rest				YH	029YH
25.112314	029	something in the voice changed and there was more of a accient than the rest				YH	029YH
27.811882	029	something in the voice changed and there was more of a accient than the rest				YH	029YH
42.880247	029	something in the voice changed and there was more of a accient than the rest				YH	029YH
45.823424	029	something in the voice changed and there was more of a accient than the rest				YH	029YH
59.911015	029	something in the voice changed and there was more of a accient than the rest				YH	029YH
28.519227	030	Safety accented				SE	030SE
41.762325	030	Just accented				SE	030SE
59.125992	030	Unfortunately accented				SE	030SE
41.449113	032	the words had just escaped had a strong accent				YH	032YH
62.764379	032	the word dont had a strong accent				YH	032YH
64.375378	032	the word again had a strong accent i just pressed it very late				YH	032YH
64.828676	032	the word the word again had a strong accent but i clicked it late				YH	032YH
27.699636	033	safeteh				SE	033SE
36.659517	033	dehz later				SE	033SE
40.931455	033	long with a hard g				SE	033SE
54.891153	033		True			SE	033SE
59.195509	033	oonfortunateleh				SE	033SE
10.93235	034	dark				SE	034SE
26.334819	034	their homes				SE	034SE
59.172558	034		True			SE	034SE
15.834403	035	abbreviation of company				SE	035SE
26.307737	035	vowel in homes				SE	035SE
34.782722	035	vowel in pleasure				SE	035SE
46.319661	035	short duck vowel				SE	035SE
64.083177	035	vowel in bother				SE	035SE
27.231465	036	heard him				SE	036SE
29.902163	036	full of				SE	036SE
47.156241	036	duck				SE	036SE
21.864331	037		True			SE	037SE
29.747664	037	'safety' Northern				SE	037SE
59.030158	037	'unfortunately' Sheffield?				SE	037SE
7.134913	038	Hint of a Yorkshire accent				YH	038YH
13.684186	038	Hint of a Yorkshire accent				YH	038YH
16.156735	038	Hint of a Yorkshire accent				YH	038YH
24.98767	038	Hint of a Yorkshire accent				YH	038YH
34.725648	038	Hint of a Yorkshire accent				YH	038YH
42.526116	038	Hint of a Yorkshire accent				YH	038YH
46.431036	038	Hint of a Yorkshire accent				YH	038YH
58.829909	038	Hint of a Yorkshire accent				YH	038YH
63.81925	038	Hint of a Yorkshire accent				YH	038YH
16.011708	039	fun is throatier				YH	039YH
30.452791	039	while is characteristic				YH	039YH
47.151158	039	duck is accented				YH	039YH
58.520434	039	before is accented				YH	039YH
64.827272	039	again is longer				YH	039YH
17.029482	040	fun				SE	040SE
24.30172	040	heard				SE	040SE
26.608646	040	homes and safety				SE	040SE
30.007595	040	while				SE	040SE
33.869548	040	days				SE	040SE
42.582509	040	however				SE	040SE
48.287816	040	duck				SE	040SE
58.319892	040	unfortunately				SE	040SE
63.75689	040	go away and again				SE	040SE
7.240396	042		True			SE	042SE
13.211325	042	short a for afternoon				SE	042SE
16.636972	042		True			SE	042SE
26.278918	042	homes = hurmes				SE	042SE
28.224075	042		True			SE	042SE
36.490361	042		True			SE	042SE
41.304737	042	short a in after				SE	042SE
47.633643	042	"uurvercoming"				SE	042SE
58.393972	042	"unfurtunately"				SE	042SE
65.36675	042	"gurr away"				SE	042SE
10.550916	045	the flat vowels				YH	045YH
13.797551	045	flat vowels				YH	045YH
17.760541	045	flat vowels of fun				YH	045YH
26.125556	045		True			YH	045YH
45.361687	045	the way they pronounce duck made me think of where they are from				YH	045YH
62.0508	045	sounded northern				YH	045YH
10.88943	046	pronunciation 'dark'				SE	046SE
24.595317	046	pronunciation 'homes				SE	046SE
33.320625	046	pronunciation 'gave' and 'so'				SE	046SE
53.83061	046	pronunciation 'racing'				SE	046SE
62.718866	046	pronunciation 'away'				SE	046SE
7.30664512503876	047		True			YH	047YH
24.3218639743342	047	“Villagers” sounds nasally one the l’s				YH	047YH
25.8754541716359	047	“Full” sounds like the the “u” is not fully pronounced.				YH	047YH
28.4678395840023	047	“S” is “cousins” sounds like a Z				YH	047YH
43.0580704873203	047	“Afta” instead of “after”.				YH	047YH
45.666387064006	047	The emphasis on “ck” in “duck”				YH	047YH
48.0716773429984	047	“Shot” the pronunciation of “sh” sounds sharp compared to other elongated words.				YH	047YH
61.2610443909944	047	“Time” is “pronounced “tarrrme”				YH	047YH
8.775588	048	boy and dark sounds like yorkshire accent				SE	048SE
13.195961	048	good sounds like yorkshire				SE	048SE
14.720683	048	company sounds yorkshire				SE	048SE
16.233015	048	fun				SE	048SE
24.121741	048	heard				SE	048SE
26.055026	048	safety				SE	048SE
27.61919	048	safety				SE	048SE
30.306701	048	short while				SE	048SE
34.106713	048	gave and boy				SE	048SE
36.173006	048	exactly				SE	048SE
40.659828	048	however not long after				SE	048SE
42.261585	048	zoo				SE	048SE
44.327985	048	change				SE	048SE
45.88886	048	duck				SE	048SE
49.132102	048	shot				SE	048SE
51.528186	048	sheep				SE	048SE
55.126441	048	boy				SE	048SE
58.428179	048	unfortunately				SE	048SE
62.68956	048	go away				SE	048SE
63.98586	048	don't bother us				SE	048SE
7.649119	049		True			SE	049SE
15.429293	049	company, accent there				SE	049SE
30.565493	049	stayed comes out strong				SE	049SE
32.684012	049	stayed				SE	049SE
64.091131	049	go away strong				SE	049SE
19.936668	050	This trickier, less of a distinctive accent. I keyed on fist again as i believe she said the word a little rushed.				SE	050SE
30.157339	050	I pressed on cousins after concern as rhem combined points me towards midlands?				SE	050SE
48.136256	050	I pressed cause of chicken and duck were a little more pronounced				SE	050SE
7.39472144999872	052	Accent on watch				YH	052YH
26.3642917826666	052	Accent on homes				YH	052YH
36.0850285526659	052	Strong again				YH	052YH
60.0169317336657	052	Unfortunately pronunciation				YH	052YH
29.862779	053	inflection				YH	053YH
42.901053	053	inflection				YH	053YH
58.554411	053	inflection				YH	053YH
24.841564	054	accent in word				YH	054YH
29.378911	054		True			YH	054YH
34.502517	054		True			YH	054YH
42.296485	054	accent on change				YH	054YH
58.30331	054		True			YH	054YH
64.010226	054		True			YH	054YH
8.775791	055	flocks				SE	055SE
10.762465	055	foot				SE	055SE
14.998918	055	afternoon				SE	055SE
16.30676	055	plan				SE	055SE
17.858304	055	fun				SE	055SE
26.295064	055	homes				SE	055SE
29.016252	055	cousins				SE	055SE
41.046713	055	after				SE	055SE
46.104959	055	duck				SE	055SE
50.754929	055		True			SE	055SE
54.523465	055	village				SE	055SE
59.122643	055	unfortunately				SE	055SE
61.695016	055	fool				SE	055SE
63.40461	055	away				SE	055SE
64.564163	055	us				SE	055SE
11.55188928867	056		True			SE	056SE
10.265983	057	mountain				SE	057SE
13.234321	057	afternoon				SE	057SE
15.589297	057	plan				SE	057SE
25.927586	057	rushed				SE	057SE
27.574691	057	safety				SE	057SE
30.020089	057	cousins				SE	057SE
35.443589	057	same				SE	057SE
43.801127	057	change				SE	057SE
45.884069	057	duck				SE	057SE
47.980174	057	overcoming				SE	057SE
57.913743	057	unfortunately				SE	057SE
61.296361	057	third				SE	057SE
63.296727	057	away				SE	057SE
15.5675671616833	058	At that time i was sure she was from yorkshire				YH	058YH
27.962222	059	the "ay" sound in safety was pronounced "er" like Yorkshire				YH	059YH
34.738639	059	same as above I think				YH	059YH
42.560453	059		True			YH	059YH
53.720294	059	ay sound in racing pronounced like er				YH	059YH
58.992993	059	"ee" sound at the end of unfortunately pronounced short like "I" in it				YH	059YH
63.816077	059	I think it was because of the ay sound in away like er				YH	059YH
65.936916	059		True			YH	059YH
6.51572387970552	060	The way she said poor				YH	060YH
10.4844207703172	060	Dark				YH	060YH
15.8007608040066	060	Company				YH	060YH
24.4153877379475	060	Heard				YH	060YH
27.8659700230274	060	Safety (said like sey-f-teh)				YH	060YH
34.712931734266	060	Later				YH	060YH
38.5135024957058	060	However				YH	060YH
40.0807639136462	060	After				YH	060YH
42.9955776229656	060	Zoo (said like zu)				YH	060YH
47.0946119939958	060	Duck				YH	060YH
49.4453067293819	060	Shot (didn’t pronounce the t)				YH	060YH
57.5593104292428	060	Unfortunately (unfortunate-leh)				YH	060YH
63.0261990233042	060	Away (a-wey)				YH	060YH
63.7602491309401	060	Again (a-geyn)				YH	060YH
66.8290803579637	060		True			YH	060YH
6.715581	061	Poor - oor sound				YH	061YH
13.460251	061	afternoon - oon				YH	061YH
17.593949	061	fun - 'un' sound				YH	061YH
19.178061	061	'air' - irrr - longer i sound				YH	061YH
24.442484	061	villagers - regional pronunciation				YH	061YH
26.128673	061	homes - oomes sound				YH	061YH
27.949508	061	safety - aaaftey				YH	061YH
33.004144	061	sooo muchhh - elongated vowel sound				YH	061YH
35.062246	061	tried sound				YH	061YH
40.228007	061	after - short aft sound				YH	061YH
47.297205	061	coming - umming				YH	061YH
50.849328	061	began - short an sounds				YH	061YH
58.481131	061	unfortunately - fort sound				YH	061YH
64.563295	061	bother short sound oth				YH	061YH
28.538731	062	full of concern sounded different				SE	062SE
32.926532	062	this gave				SE	062SE
40.624308	062	after				SE	062SE
41.345698	062	after sounds northen				SE	062SE
46.179304	062	diet sounded newcastle ish				SE	062SE
28.162698	063	the word safety had a slight accent to it				SE	063SE
41.642417	064	However pronounced with a at the end				YH	064YH
46.275521	064	Long u in duck				YH	064YH
58.669257	064	Unfortunately pronounced with an a at the end				YH	064YH
27.200845	065	the way homes was said				YH	065YH
31.250503	065	stayed				YH	065YH
44.079623	065	the way zoo was said				YH	065YH
47.555191	065	the way duck was said				YH	065YH
10.297713	067	vowel in dark				SE	067SE
17.390646	067	the o vowel in company				SE	067SE
6.61800679360438	068	Pronoun is fin of used				YH	068YH
19.6962181277157	068	Ran				YH	068YH
24.7022613776411	068	Rushed				YH	068YH
27.7242577110544	068	Safety				YH	068YH
41.1031124189498	068		True			YH	068YH
46.1103315857495	068	Duck				YH	068YH
63.5863410852748	068	Again				YH	068YH
31.106526	070	how said "cousins"				SE	070SE
34.272515	071	I was trying to place the accent by contemplating what I had previously heard and it was at this point that I pieced it together				YH	071YH
62.747546	071	The pronunciation sound of the word 'don't' was similar to what had helped me place the first click, so it strengthened my view of location				YH	071YH
25.70443	073	Pronunciation of homes				YH	073YH
66.232844	080	Think i picked up a mancunian accent				YH	080YH
6.285722	081	poor				SE	081SE
10.636504	081	forest				SE	081SE
24.552809	081	villagers				SE	081SE
28.13953	081	safety				SE	081SE
35.702411	081	again				SE	081SE
40.952972	081		True			SE	081SE
45.917453	081	duck				SE	081SE
62.886212	081	away				SE	081SE
64.719934	081		True			SE	081SE
14.532042	082	good said lower than the rest				YH	082YH
29.963714	082	no gaps between words				YH	082YH
40.146871	082	not much spacing between words				YH	082YH
42.417312	082	pronoced oo's				YH	082YH
46.136339	082	duck said with a oo instead of o				YH	082YH
61.540543	082	fool prononced with oooo				YH	082YH
29.424935	083	I think it was obvious here that this was a Leeds accent				SE	083SE
26.281597	084	yorkshire accent maybe leeds				YH	084YH
30.400493	084	leeds accent				YH	084YH
38.528506	084	yorkshire sounding				YH	084YH
46.075211	084	sounds like my friends accent				YH	084YH
63.132453	084	yorkshire sounding				YH	084YH
15.798224	085	sounded like coompany				YH	085YH
25.779685	085	sounded like fool				YH	085YH
41.029391	085	soinded like hed				YH	085YH
45.990142	085	soiunded like dook				YH	085YH
58.500138	085	the sounded like they				YH	085YH
8.04588	087	emphasis on flocks				YH	087YH
15.623591	087	pronunciation on get				YH	087YH
24.545221	087	pronunciation on heard				YH	087YH
26.199562	087	Pronunciation on homes				YH	087YH
27.647234	087	pronunciation of safety				YH	087YH
29.090684	087	pronunciation on stayed				YH	087YH
42.163359	087	pronunciation on escaped				YH	087YH
59.032494	087	pronunciation on unfortunatley				YH	087YH
62.930848	087	pronunciation on don't				YH	087YH
22.699988	090	Think I recognise the accent				YH	090YH
12.092245	091	fut				YH	091YH
13.527323	091	gud				YH	091YH
20.255596	091		True			YH	091YH
40.577141	091	longg				YH	091YH
46.817082	091	duk				YH	091YH
28.480136	092	"safteh"				YH	092YH
37.630045	092	pronunciation of again				YH	092YH
41.109818	092	pronounced g in long				YH	092YH
58.420022	092	"unfortunateleh"				YH	092YH
61.100317	092	pronunciation of time				YH	092YH
64.93	092	pronunciation of again				YH	092YH
9.55684741701224	093	Strong accent in foot				YH	093YH
10.8747324763594	093	Accent in final syllable in mountain				YH	093YH
24.4022981119978	093	Him sounds like im				YH	093YH
25.9550253520107	093	Homes is pronounced with a strong accent				YH	093YH
42.2810366249858	093	Escaped and zoo pronounced with a strong accent				YH	093YH
44.266840123332	093	Change is pronounced with a strong accent				YH	093YH
49.0221057846729	093	It actually did is pouring l pronounced with a strong accent				YH	093YH
58.3081671903517	093	Before is pronounced with a strong accent				YH	093YH
63.1069305446586	093	Go away pronounced with a very strong accent				YH	093YH
11.20606552	094	I thought this sounded like Manchester or north west accent				YH	094YH
17.213218363	094		True			YH	094YH
27.796826585	094	I thought the of sounded like a northern accent				YH	094YH
46.085373279	094	I thought the duck sounded like a northern accent				YH	094YH
62.91707038	094		True			YH	094YH
31.7620075720007	096	northern accent				YH	096YH
13.598607	097	the way the word up was said				SE	097SE
17.663549	097	the pronunciation of the word company				SE	097SE
25.278772	097	the way the word homes was spoken				SE	097SE
31.026636	097	the pronunication of the word cousins				SE	097SE
40.553371	097	the h sound was missing from the word however				SE	097SE
58.034382	097		True			SE	097SE
62.973282	097	the word go was pronounced differently				SE	097SE
10.791737	098	mountain had specific intonation				YH	098YH
26.333388	098	safety- sounds distinct				YH	098YH
40.894968	098	after- specific intonation				YH	098YH
45.772247	098	duck- specific sound				YH	098YH
58.642222	098	unfortunately- sounded distinct				YH	098YH
11.054404	099	forest				YH	099YH
19.163869	099	raising				YH	099YH
24.759564	099	wolf				YH	099YH
26.442797	099	rushed from their 'omes				YH	099YH
28.023981	099	safety				YH	099YH
34.496943	099	pleasure				YH	099YH
40.620703	099		True			YH	099YH
58.620374	099	unfortunately				YH	099YH
62.98542	099	go away				YH	099YH
6.611519	100	boy almost like bay				SE	100SE
10.401746	100		True			SE	100SE
14.619115	100	afternoon sounds like aff not ahf				SE	100SE
17.670045	100	company om not um				SE	100SE
24.334104	100	heard				SE	100SE
25.861972	100	homes sounds like herms				SE	100SE
27.709047	100	cousins sounds like cos not cuz				SE	100SE
30.346938	100	while sounds like whale				SE	100SE
40.852902	100	the g on long				SE	100SE
45.701043	100	duck sounds like dock				SE	100SE
58.320272	100	the ly on unfortunately sounds like leh				SE	100SE
63.034263	100	away sounds like aweh				SE	100SE
40.822856	101	'Long after' sounds like one word 'Longafter'				SE	101SE
54.75008	101	'Racing' appears to be missing a 'G'				SE	101SE
12.88058	102	you could here her accent well				YH	102YH
28.501584	102		True			YH	102YH
28.214934	106	recognise the accent perceive and intonation				YH	106YH
27.693068	108	safeteh				SE	108SE
35.366986	108		True			SE	108SE
58.269307	108	unfortunateleh				SE	108SE
13.3588207999911	110	pronunciation of "afternoon"				SE	110SE
16.0778134242701	110	pronunciation of "company"				SE	110SE
17.5312194656265	110	pronunciation of "raising"				SE	110SE
26.3065936735538	110	pronunciation of "safety"				SE	110SE
27.6797653831385	110	pronunciation of "two of his"				SE	110SE
36.0124911330722	110	pronunciation of "exactly"				SE	110SE
40.2531510906912	110	pronunciation of "however"				SE	110SE
47.2287494654103	110	pronunciation of "duck" & pronunciation of "overcoming"				SE	110SE
49.6396562158695	110	pronunciation of "forest"				SE	110SE
58.4678382986995	110	pronunciation of "unfortunately as all the villagers"				SE	110SE
60.4807414247396	110	pronunciation of "third"				SE	110SE
61.7482071739273	110	pronunciation of "him"				SE	110SE
26.111896	111	homes				YH	111YH
28.619629	111	even				YH	111YH
36.603551	111	again				YH	111YH
43.127687	111	looking				YH	111YH
58.232729	111	unfortunately				YH	111YH
63.805238	111	again				YH	111YH
7.321912	112	Accent, "howeva", "agaain"				YH	112YH
28.32009	114	Pronouncation of safety				SE	114SE
40.533106	114	Pronouncation of however				SE	114SE
17.173116	115	company				YH	115YH
30.825612	115	cousins				YH	115YH
48.927123	115	overcoming				YH	115YH
59.84324	115	unfortunately				YH	115YH
40.197814	116	The way she said however				YH	116YH
28.235034	118	hard u in cousins				YH	118YH
40.2978	118	'afta' rather than after				YH	118YH
43.246734	118		True			YH	118YH
58.629954	118		True			YH	118YH
10.4055921853369	119	Mountain was really pronounced				SE	119SE
14.695544767637	119	Company sounds like coompany				SE	119SE
25.9309415489684	119	Held onto the o in homes				SE	119SE
45.7377831493199	119	Duck sounds like dock				SE	119SE
58.5829402043365	119	The end of unfortunately wasn’t pronounced				SE	119SE
11.471347	121	the word foot				SE	121SE
16.49271	121	the word company				SE	121SE
28.343033	121	the word safety				SE	121SE
46.45492	121	the word duck				SE	121SE
58.965183	121	the word unfortunately				SE	121SE
61.92566	121	the words 'trying' and 'third'				SE	121SE
62.07839	121	the word 'away'				SE	121SE
64.701461	121	'don't bother us again'				SE	121SE
26.08409	122	accent on safety				SE	122SE
27.790417	122	accent on cousins				SE	122SE
34.79037	122	accent on again				SE	122SE
41.213655	122	accent on after and escaped				SE	122SE
43.392176	122	accent on change				SE	122SE
46.452596	122	accent on duck				SE	122SE
58.471387	122	accent on all				SE	122SE
64.426556	122	accent on away and again				SE	122SE
10.74746	123	short o sound in 'foot'				YH	123YH
14.726689	123		True			YH	123YH
18.832902	123	broad a sound in 'raising' and 'air'				YH	123YH
21.713083	123		True			YH	123YH
25.915396	123	long o sound in 'homes'				YH	123YH
29.755804	123	emphasis on end of 'while'				YH	123YH
32.902312	123		True			YH	123YH
36.324331	123	fast phrasing on 'exactly the same trick again'				YH	123YH
40.390068	123	strong a sound on 'after'				YH	123YH
51.131836	123		True			YH	123YH
60.976689	123		True			YH	123YH
62.70517	123	broad o sound on 'go'				YH	123YH
15.633951	124	The way she says some company				SE	124SE
26.176362	124	The way she says home				SE	124SE
43.276788	124	The way she says zoo				SE	124SE
46.420526	124	The way she says duck				SE	124SE
64.411771	124	The way she says go away				SE	124SE
27.85765	125	The way 'safety' was pronounced				SE	125SE
46.510934	125	The way 'duck' was pronounced				SE	125SE
14.738626	126		True			SE	126SE
25.760132	126	pronunciation of the word "Safety" and "Homes"				SE	126SE
41.127588	126	pronunciation of the word "after" and "however"				SE	126SE
52.250105	126	Pronunciation of word "Forest" and "Sheep"				SE	126SE
58.9453	126	pronunciation of the word "Unfortunately"				SE	126SE
28.660334	128	It took me a lot longer but I had a good guess at this point				SE	128SE
44.010181	128	Here where her voice lowered it kind of sounded like a Manchester accent				SE	128SE
18.435268	133	the way "raising" is pronounced				SE	133SE
24.600303	133	the way "him" sounds like 'im'				SE	133SE
26.300238	133	the way 'homes' is said like 'omes'				SE	133SE
28.334215	133	emphasis on 'te' in safety				SE	133SE
44.032783	133	"change" sounds like from manchester				SE	133SE
58.268365	133	emphasis on 'le' sound in unfortunately				SE	133SE
64.517116	133	the way 'away' is pronounced				SE	133SE
32.264095	135		True			SE	135SE
43.797391	135	Zoo was yorkie				SE	135SE
46.627514	135	Duck was yorkie				SE	135SE
66.157115	135	Bother us again was yorkie				SE	135SE
30.597864	137	I recognised the accent				YH	137YH
12.464765	138	Recognised the accent				YH	138YH
30.732302	138	the word stayed				YH	138YH
59.155018	138	Certain words gave the accent away				YH	138YH
